# Supplementary material for: Peptide-based quorum sensing systems in Paenibacillus polymyxa
Source: Life Sci Alliance. 2020 Aug 6;3(10):e202000847. doi: 10.26508/lsa.202000847 (PMC7425212; doi:10.26508/lsa.202000847)
Supplement: Supplementary file 6 [file LSA-2020-00847_TableS5.xlsx]

## Sheet: Table S5
Table S5: Differential gene expression analysis at 10 minutes mature AloP13, scrambled AloP13 pro-peptide and no peptide (control) incubation
			CTRL vs. mature AloP13			CTRL vs. scrambled AloP13 pro-peptide			Raw reads-per-gene count (input for DESeq2)
gene locus	annotation	baseMean	fold change	p-value	p-adjusted	fold change	p-value	p-adjusted	mature_repA	mature_repB	mature_repC	CTRL_repA	CTRL_repB	CTRL_repC	scr_repA	scr_repB	scr_repC
PPTDRAFT_00001	hypothetical protein	3.66814	0.769448	0.703024	NA	0.879621	0.853741	0.999418	4	2	6	6	3	2	6	3	2
PPTDRAFT_00002	hypothetical protein	1129.75	1.05604	0.590635	0.999623	1.09285	0.381114	0.999418	1734	407	1516	1454	797	1674	1482	444	1479
PPTDRAFT_00003	hypothetical protein	255.845	0.938077	0.594249	0.999623	1.1336	0.300288	0.999418	367	132	356	338	146	421	308	111	282
PPTDRAFT_00004	Inhibitor of sigma-G Gin	60.0571	0.851564	0.410156	0.999623	0.830205	0.339243	0.999418	49	54	71	50	68	52	41	64	75
PPTDRAFT_00005	Arginine/lysine/ornithine decarboxylase	278.925	0.911399	0.404388	0.999623	1.00813	0.942259	0.999418	337	202	339	296	240	371	298	187	304
PPTDRAFT_00006	dTMP kinase	103.639	0.97734	0.893829	0.999623	0.998594	0.993467	0.999418	167	52	108	108	81	160	104	74	123
PPTDRAFT_00007	Uncharacterized protein YaaQ	339.09	0.968411	0.771766	0.999623	1.06781	0.554727	0.999418	423	234	393	412	275	467	347	224	372
PPTDRAFT_00008	hypothetical protein	370.776	1.17277	0.185039	0.999623	1.0815	0.513317	0.999418	419	172	456	389	372	582	356	283	432
PPTDRAFT_00009	DNA polymerase-3 subunit delta'	1297.6	0.918318	0.357152	0.999623	0.936921	0.481516	0.999418	1059	1036	1707	889	1241	1988	939	1114	1681
PPTDRAFT_00010	Cell fate regulator YaaT, PSP1 superfamily	907.729	1.16563	0.161698	0.999623	1.10138	0.377316	0.999418	849	400	1338	864	683	1862	711	597	1265
PPTDRAFT_00011	Regulator of replication initiation timing	885.31	0.972214	0.769551	0.999623	0.931438	0.459856	0.999418	591	755	1114	598	915	1271	563	823	1215
PPTDRAFT_00012	tRNA1(Val) A37 N6-methylase TrmN6	69.6439	0.94449	0.76433	0.999623	1.1429	0.488736	0.999418	105	50	71	97	45	100	74	49	58
PPTDRAFT_00013	16S rRNA (cytidine1402-2'-O)-methyltransferase	108.904	0.825939	0.217697	0.999623	0.923948	0.612473	0.999418	158	72	132	151	64	125	140	68	112
PPTDRAFT_00014	transcriptional pleiotropic regulator of	15960.7	1.18731	0.173114	0.999623	0.99908	0.994174	0.999418	9186	6159	29121	8821	16417	27898	9906	8200	34214
PPTDRAFT_00015	hypothetical protein	175.375	0.984514	0.901604	0.999623	1.05383	0.678981	0.999418	272	95	189	277	137	186	251	95	166
PPTDRAFT_00016	TatD DNase family protein	127.604	0.972139	0.840875	0.999623	0.871966	0.326496	0.999418	150	81	138	154	115	132	155	100	150
PPTDRAFT_00018	Uncharacterized protein conserved in bacteria	1047.2	1.0495	0.624111	0.999623	0.948491	0.591049	0.999418	946	732	1184	978	1075	1371	866	1022	1241
PPTDRAFT_00019	ribonuclease M5	44.1104	1.22685	0.417238	0.999623	1.05629	0.826096	0.999418	51	29	33	62	23	81	76	24	40
PPTDRAFT_00020	16S rRNA	68.6666	1.13414	0.569814	0.999623	0.984567	0.943517	0.999418	102	42	45	114	30	103	111	46	59
PPTDRAFT_00021	spore coat assemly protein	99.0078	0.831367	0.239237	0.999623	0.921385	0.604177	0.999418	160	67	101	144	65	97	147	65	82
PPTDRAFT_00022	Uncharacterized protein Veg	4087.55	0.847249	0.0633706	0.999623	0.82183	0.0279541	0.999418	2157	4566	4459	1805	5530	4077	1926	4730	5227
PPTDRAFT_00023	small acid-soluble spore protein F (minor	9.16377	1.38606	0.466644	0.999623	1.42245	0.432991	0.999418	15	4	7	12	9	16	13	7	4
PPTDRAFT_00024	4-diphosphocytidyl-2-C-methyl-D-erythritol	203.092	0.939172	0.620519	0.999623	0.891719	0.364438	0.999418	244	146	206	245	189	198	217	183	215
PPTDRAFT_00025	purine operon repressor, PurR	606.839	1.06022	0.590407	0.999623	1.0493	0.657561	0.999418	1096	288	524	941	421	762	877	351	564
PPTDRAFT_00026	stage V sporulation protein G	6055.76	0.806595	0.0192285	0.999623	0.786499	0.00889438	0.689252	5905	6326	5456	5024	7309	4416	5743	6188	6136
PPTDRAFT_00027	bifunctional UDP-N-acetylglucosamine	1266.84	1.01371	0.888174	0.999623	0.982917	0.858654	0.999418	1317	756	1624	1139	1122	2011	1099	988	1631
PPTDRAFT_00028	ribose-phosphate pyrophosphokinase	939.605	1.09914	0.39953	0.999623	1.01559	0.890194	0.999418	1024	427	1302	1041	744	1515	861	696	1204
PPTDRAFT_00029	hypothetical protein	211.793	0.850126	0.226839	0.999623	0.853544	0.238745	0.999418	161	199	238	120	311	187	126	224	261
PPTDRAFT_00030	peptidyl-tRNA hydrolase, PTH1 family	118.229	1.09022	0.552763	0.999623	0.981994	0.899828	0.999418	115	74	138	124	100	183	130	73	164
PPTDRAFT_00031	Protein of unknown function (DUF2757)	3056.4	0.923866	0.35387	0.999623	0.758668	0.00120166	0.174402	2265	2751	2782	1948	4095	2617	2392	4017	3253
PPTDRAFT_00032	transcription-repair coupling factor	504.315	1.08624	0.414646	0.999623	1.02455	0.810447	0.999418	850	251	412	880	358	541	780	289	466
PPTDRAFT_00033	foldase protein PrsA	496.716	0.896555	0.276041	0.999623	0.876371	0.187517	0.999418	751	318	472	632	460	429	675	397	454
PPTDRAFT_00034	AbrB family transcriptional regulator, stage V	636.389	0.816904	0.0497823	0.999623	0.801511	0.0317525	0.999418	693	632	555	636	629	503	716	679	529
PPTDRAFT_00035	Membrane protein involved in the export of	43.3847	0.945025	0.806987	0.999623	1.02307	0.921969	0.999418	42	52	31	31	50	56	42	39	34
PPTDRAFT_00036	tetrapyrrole methylase family protein / MazG	163.457	1.1337	0.338305	0.999623	1.07092	0.599564	0.999418	200	115	138	205	168	204	202	114	162
PPTDRAFT_00037	DNA-binding protein HU-beta	1891.24	0.9963	0.965374	0.999623	1.03175	0.714378	0.999418	3323	978	1724	3069	1318	2086	2874	994	1765
PPTDRAFT_00038	Ribosomal 50S subunit-recycling heat shock	1207.9	1.04262	0.661934	0.999623	0.98353	0.861645	0.999418	2014	477	1252	2116	691	1414	1950	626	1175
PPTDRAFT_00039	sporulation protein YabP	6.19514	0.634657	0.405249	NA	1.31483	0.639354	0.999418	8	7	9	9	7	3	10	1	3
PPTDRAFT_00040	spore cortex biosynthesis protein YabQ	369.851	1.02742	0.798824	0.999623	1.02943	0.784573	0.999418	439	214	454	394	374	485	402	255	419
PPTDRAFT_00041	cell division protein DivIC	271.793	1.01174	0.929346	0.999623	0.950112	0.696615	0.999418	267	187	316	269	193	457	277	202	340
PPTDRAFT_00042	S1 RNA binding domain protein	2851.76	1.1063	0.321556	0.999623	1.12293	0.255251	0.999418	3927	1453	3129	3593	2079	4873	3266	1668	3135
PPTDRAFT_00043	stage II sporulation protein E	17.3709	0.959134	0.899661	0.999623	1.18189	0.621273	0.999418	12	20	16	9	35	15	7	16	17
PPTDRAFT_00044	Ca-activated chloride channel family protein	29.5536	0.829284	0.467581	0.999623	1.04635	0.863487	0.999418	15	33	42	13	37	39	9	29	36
PPTDRAFT_00045	serine/threonine protein kinase	252.226	1.02155	0.86296	0.999623	1.02882	0.817992	0.999418	297	155	298	365	187	319	319	158	266
PPTDRAFT_00046	tRNA(Ile)-lysidine synthase	983.456	0.954678	0.607924	0.999623	1.01481	0.870926	0.999418	1415	556	1165	1232	870	1140	1213	589	1071
PPTDRAFT_00047	hypoxanthine phosphoribosyltransferase	808.584	0.901874	0.259979	0.999623	1.02196	0.813279	0.999418	1139	543	935	1060	683	891	982	527	767
PPTDRAFT_00048	cell division protease FtsH	4255.05	1.02639	0.747317	0.999623	1.06236	0.454398	0.999418	5787	2658	4411	5919	3893	4848	5114	2871	4157
PPTDRAFT_00049	L-aspartate oxidase	556.375	0.935967	0.569837	0.999623	0.908073	0.407263	0.999418	460	509	617	511	528	664	517	557	551
PPTDRAFT_00050	nicotinate-nucleotide pyrophosphorylase	228.942	0.892743	0.395339	0.999623	0.883834	0.354524	0.999418	283	173	235	280	176	246	300	202	192
PPTDRAFT_00051	type III pantothenate kinase	572.472	1.03857	0.699174	0.999623	0.899577	0.277484	0.999418	745	368	495	715	539	603	731	445	641
PPTDRAFT_00052	molecular chaperone Hsp33	122.871	0.930016	0.631747	0.999623	1.01911	0.901007	0.999418	159	107	111	126	129	142	155	78	115
PPTDRAFT_00053	foldase protein PrsA	103.346	0.9551	0.784141	0.999623	0.951448	0.766464	0.999418	133	83	90	152	80	105	121	68	120
PPTDRAFT_00054	cysteine synthase A	4787.55	1.06466	0.483758	0.999623	1.06118	0.506807	0.999418	8200	2232	4494	8158	3605	5167	6883	2886	4166
PPTDRAFT_00055	para-aminobenzoate synthetase component 1	342.574	1.02449	0.827309	0.999623	1.10814	0.35584	0.999418	511	209	336	561	281	367	439	225	287
PPTDRAFT_00056	para-aminobenzoate synthetase component 2	326.802	1.06212	0.586333	0.999623	1.08779	0.447513	0.999418	512	135	383	521	209	446	436	168	345
PPTDRAFT_00057	4-amino-4-deoxychorismate lyase	290.81	0.965392	0.747491	0.999623	0.944041	0.597955	0.999418	448	166	284	419	230	300	408	191	291
PPTDRAFT_00058	dihydropteroate synthase	82.134	1.03469	0.839714	0.999623	0.988109	0.943195	0.999418	111	47	83	136	59	87	124	52	76
PPTDRAFT_00059	dihydroneopterin aldolase	81.8649	1.10719	0.562473	0.999623	0.974685	0.882957	0.999418	92	63	64	95	73	108	87	76	83
PPTDRAFT_00060	2-amino-4-hydroxy-6-hydroxymethyldihydropteridine diphosphokinase	362.483	0.945382	0.630195	0.999623	0.969449	0.790384	0.999418	458	258	383	398	308	467	391	307	347
PPTDRAFT_00061	Helix-turn-helix	34.0741	1.0794	0.759712	0.999623	1.07916	0.760199	0.999418	41	27	28	55	23	43	51	21	28
PPTDRAFT_00062	tRNA-U20-dihydrouridine synthase	490.212	0.985246	0.889951	0.999623	1.02429	0.823326	0.999418	869	238	482	772	321	588	644	261	532
PPTDRAFT_00063	transcription elongation factor GreA	3524.53	0.870349	0.164079	0.999623	0.887137	0.230135	0.999418	5467	2484	3180	4508	3400	2803	5221	2178	3512
PPTDRAFT_00064	lysyl-tRNA synthetase, class II	1210.76	1.02843	0.761454	0.999623	1.00346	0.970113	0.999418	2403	506	909	2414	660	1136	2349	553	912
PPTDRAFT_00065	trk system potassium uptake protein TrkH	339.123	1.09826	0.405914	0.999623	1.06369	0.583017	0.999418	654	112	299	717	185	336	617	151	267
PPTDRAFT_00066	hypothetical protein	127.663	1.01669	0.909498	0.999623	1.27298	0.10258	0.999418	259	51	134	227	98	135	203	50	91
PPTDRAFT_00067	Enoyl-[acyl-carrier-protein] reductase [NADH]	34.9772	0.92019	0.71933	0.999623	1.16196	0.525593	0.999418	66	21	33	63	28	30	47	18	27
PPTDRAFT_00068	Acyl-CoA synthetase (AMP-forming)/AMP-acid	23.9367	0.951755	0.869009	0.999623	1.34537	0.336228	0.999418	50	9	28	29	28	27	26	18	12
PPTDRAFT_00069	aldehyde dehydrogenase (NAD+)	13.2219	0.636549	0.239645	0.999623	0.990571	0.981032	0.999418	10	17	22	12	13	11	15	6	11
PPTDRAFT_00070	acetolactate synthase-1/2/3 large subunit	15.6416	0.775511	0.451962	0.999623	1.29762	0.464372	0.999418	20	22	12	11	21	17	10	11	11
PPTDRAFT_00071	3-oxoacyl-[acyl-carrier-protein] synthase II (EC	9.97621	0.812269	0.624734	0.999623	1.254	0.611285	0.999418	6	16	10	7	17	7	5	7	8
PPTDRAFT_00072	3-hydroxyacyl-[acyl-carrier-protein] dehydratase	2.94082	1.2093	0.806111	NA	9.32681	0.0337861	0.999418	2	5	2	1	9	5	0	0	1
PPTDRAFT_00073	non-ribosomal peptide synthase domain	136.235	0.969298	0.844853	0.999623	1.32043	0.0866121	0.999418	103	190	115	104	221	142	99	93	98
PPTDRAFT_00074	non-ribosomal peptide synthase domain	182.4	1.01307	0.927474	0.999623	1.20267	0.199624	0.999418	188	173	177	175	284	179	161	116	176
PPTDRAFT_00075	Pimeloyl-ACP methyl ester carboxylesterase	5.01396	1.10732	0.862967	NA	1.3444	0.624138	0.999418	2	6	6	3	6	9	3	5	3
PPTDRAFT_00076	IMP dehydrogenase	4825.93	1.06512	0.509272	0.999623	1.00576	0.952099	0.999418	6840	2396	5192	6552	3500	6785	6240	3197	5011
PPTDRAFT_00077	D-alanyl-D-alanine carboxypeptidase	502.534	1.13524	0.19933	0.999623	1.07652	0.454476	0.999418	627	272	537	740	449	614	646	315	528
PPTDRAFT_00078	pyridoxal phosphate synthase yaaD subunit	1101.94	1.04884	0.602904	0.999623	1.00916	0.920652	0.999418	1676	552	1104	1728	806	1285	1585	682	1060
PPTDRAFT_00079	5'-phosphate synthase pdxT subunit	401.721	1.20897	0.103683	0.999623	1.06648	0.578957	0.999418	600	159	384	741	277	482	618	249	351
PPTDRAFT_00080	seryl-tRNA synthetase	1424.9	1.1062	0.310442	0.999623	1.04895	0.630638	0.999418	2480	493	1509	2425	991	1628	2199	716	1410
PPTDRAFT_00081	tRNA_Ser_TGA	36975.7	0.78891	0.287522	0.999623	0.61882	0.0313244	0.999418	19260	46655	27760	21483	32330	24823	24281	69363	30305
PPTDRAFT_00082	hypothetical protein	16.6123	0.943495	0.868215	0.999623	0.993326	0.984823	0.999418	17	8	25	14	7	37	8	11	30
PPTDRAFT_00083	hypothetical protein	8.62656	1.25506	0.628698	NA	0.986652	0.976594	0.999418	3	7	11	7	8	15	7	4	17
PPTDRAFT_00084	small acid-soluble spore protein P (minor)	26.3486	0.935109	0.812051	0.999623	0.849831	0.560983	0.999418	17	18	41	15	35	31	27	23	29
PPTDRAFT_00085	hypothetical protein	5197.78	0.93528	0.498494	0.999623	0.868709	0.154369	0.999418	8401	3280	4090	7313	5094	3718	8423	3379	4861
PPTDRAFT_00086	ribosomal-protein-alanine N-acetyltransferase	88.4225	1.10877	0.544167	0.999623	1.07975	0.651371	0.999418	92	45	122	128	73	113	91	59	106
PPTDRAFT_00087	tRNA(adenine34) deaminase	66.3358	0.987842	0.948259	0.999623	0.959374	0.825456	0.999418	61	44	82	39	90	89	51	56	86
PPTDRAFT_00088	PAS domain S-box-containing protein	791.994	0.940557	0.552734	0.999623	1.00621	0.952254	0.999418	989	657	753	851	808	911	879	528	856
PPTDRAFT_00089	23S rRNA pseudouridine2604 synthase	227.935	0.904297	0.459383	0.999623	0.911455	0.495205	0.999418	356	148	213	319	142	265	310	170	207
PPTDRAFT_00090	chemotaxis protein MotB	1610.19	0.954966	0.584597	0.999623	1.11981	0.180444	0.999418	2097	1066	1995	1876	1411	2232	1662	985	1686
PPTDRAFT_00091	chemotaxis protein MotA	855.554	1.06427	0.54222	0.999623	1.17365	0.117823	0.999418	1178	453	1034	1075	701	1347	878	536	877
PPTDRAFT_00092	hypothetical protein	36.034	0.907427	0.691268	0.999623	1.35089	0.233923	0.999418	53	25	48	50	25	54	44	21	19
PPTDRAFT_00093	4a-hydroxytetrahydrobiopterin dehydratase	427.987	0.906607	0.339993	0.999623	0.825525	0.0611115	0.999418	401	352	453	307	480	489	416	412	493
PPTDRAFT_00094	Protein N-acetyltransferase, RimJ/RimL family	146.928	0.903852	0.474437	0.999623	0.91205	0.514838	0.999418	179	107	162	169	114	176	153	125	157
PPTDRAFT_00095	Cell wall-associated hydrolases	615.351	0.880125	0.19267	0.999623	1.02004	0.840198	0.999418	795	551	591	731	617	595	703	486	485
PPTDRAFT_00097	hypothetical protein	13.8039	1.78276	0.148175	0.999623	0.991159	0.981223	0.999418	15	4	7	13	22	18	9	17	20
PPTDRAFT_00098	hypothetical protein	5.57502	0.781409	0.696023	NA	0.57767	0.373942	0.999418	3	6	6	2	11	2	7	2	10
PPTDRAFT_00099	Aminopeptidase N	7.52183	1.63226	0.35167	NA	2.74185	0.0732119	0.999418	3	10	4	3	20	14	1	2	8
PPTDRAFT_00100	YwhD family protein	277.338	1.23645	0.0644323	0.999623	1.10432	0.384116	0.999418	353	121	298	367	235	434	317	168	344
PPTDRAFT_00101	PTS system IIA component, Glc family (TC 4.A.1)	165.491	1.02876	0.831439	0.999623	0.972901	0.835938	0.999418	244	78	182	241	135	181	212	105	190
PPTDRAFT_00102	hypothetical protein	18.8638	0.821152	0.535585	0.999623	0.846518	0.601093	0.999418	39	9	17	27	9	20	38	6	20
PPTDRAFT_00103	Uncharacterized protein YjbI, contains	337.012	0.966705	0.763186	0.999623	0.904301	0.369153	0.999418	535	181	323	415	278	382	447	228	383
PPTDRAFT_00104	Glyoxalase superfamily enzyme, possibly	0.835871	0.498558	0.657642	NA	1.95453	0.693737	0.999418	2	0	2	0	3	0	0	0	1
PPTDRAFT_00105	hypothetical protein	28.8495	0.826831	0.486391	0.999623	0.939035	0.819545	0.999418	37	16	43	40	23	26	43	22	19
PPTDRAFT_00106	hypothetical protein	2.77868	0.437588	0.393739	NA	2.37664	0.436695	0.999418	0	12	1	0	3	2	0	0	1
PPTDRAFT_00107	penicillin-binding protein, 1A family	28.5205	1.23667	0.420955	0.999623	1.05215	0.844918	0.999418	24	23	24	28	43	31	30	19	35
PPTDRAFT_00108	spermidine synthase	211.201	1.03831	0.764443	0.999623	1.07354	0.572176	0.999418	202	140	280	219	178	340	192	153	244
PPTDRAFT_00109	Major Facilitator Superfamily protein	21.658	1.2468	0.454098	0.999623	1.59026	0.124739	0.999418	34	15	15	26	32	28	23	16	10
PPTDRAFT_00110	ATP-binding cassette, subfamily B	41.1764	0.847802	0.453509	0.999623	0.984246	0.943224	0.999418	68	34	34	52	43	33	45	28	40
PPTDRAFT_00111	ATP-binding cassette, subfamily B	51.0481	0.838758	0.389351	0.999623	0.997441	0.990127	0.999418	69	52	43	52	58	47	51	34	52
PPTDRAFT_00112	transcriptional regulator, LysR family	19.9186	0.745363	0.338166	0.999623	0.797245	0.462602	0.999418	24	16	25	20	20	15	30	13	19
PPTDRAFT_00113	Uncharacterized beta-barrel protein YwiB,	141.146	1.10586	0.480338	0.999623	1.0922	0.535704	0.999418	156	107	132	164	138	197	171	98	134
PPTDRAFT_00114	arginyl-tRNA synthetase	668.461	0.971553	0.754919	0.999623	1.04434	0.639461	0.999418	1091	348	724	966	498	801	903	349	702
PPTDRAFT_00115	hypothetical protein	69.2577	0.822243	0.299655	0.999623	0.757191	0.138198	0.999418	80	63	57	51	87	53	101	69	50
PPTDRAFT_00116	DNA-binding transcriptional regulator, LysR	2.04908	0.307611	0.282835	NA	0.260361	0.215347	0.999418	0	4	3	0	3	0	2	2	2
PPTDRAFT_00117	iron(III) transport system ATP-binding protein	6.66736	1.24992	0.707678	NA	1.05852	0.922692	0.999418	0	12	5	4	12	6	4	3	9
PPTDRAFT_00118	iron(III) transport system substrate-binding	6.31357	1.26162	0.687464	NA	2.39646	0.165402	0.999418	3	13	1	2	16	7	1	4	3
PPTDRAFT_00119	iron(III) transport system permease protein	11.1449	0.830265	0.667991	0.999623	0.613857	0.248519	0.999418	8	11	9	4	19	7	9	10	19
PPTDRAFT_00120	RNA processing exonuclease, beta-lactamase fold,	15.3345	0.843886	0.65708	0.999623	1.5698	0.266636	0.999418	10	32	8	6	24	20	6	8	11
PPTDRAFT_00121	Subtilisin-like serine proteases	29.6786	0.977918	0.935151	0.999623	0.815511	0.450959	0.999418	26	24	30	20	40	31	35	17	46
PPTDRAFT_00122	DNA-directed RNA polymerase subunit delta	3477.56	0.978215	0.789867	0.999623	0.958537	0.608328	0.999418	4003	2422	3795	3598	3311	4403	3609	2783	3884
PPTDRAFT_00123	CTP synthase	719.405	1.01083	0.915321	0.999623	1.0255	0.80362	0.999418	1064	397	751	1142	565	768	921	479	689
PPTDRAFT_00124	two-component system, response regulator, stage	152.609	0.969948	0.822589	0.999623	0.893316	0.404585	0.999418	157	122	153	161	160	158	190	115	168
PPTDRAFT_00125	fructose-bisphosphate aldolase, class II	7207.18	1.00792	0.923632	0.999623	1.05853	0.489388	0.999418	10868	3372	8822	9258	5445	10031	9063	3613	8535
PPTDRAFT_00126	UDP-N-acetylglucosamine	299.974	1.09915	0.43723	0.999623	1.00597	0.960797	0.999418	513	124	269	532	174	366	468	174	278
PPTDRAFT_00127	transcription termination factor Rho	335.146	1.26191	0.0728932	0.999623	0.978676	0.866796	0.999418	426	128	342	499	266	447	469	265	329
PPTDRAFT_00128	Pyruvate-formate lyase-activating enzyme	385.957	1.17771	0.145437	0.999623	1.05806	0.613758	0.999418	513	195	369	659	300	456	515	261	379
PPTDRAFT_00129	large subunit ribosomal protein L31	4879.64	1.12774	0.237131	0.999623	1.16965	0.123314	0.999418	7480	1501	6886	7093	3056	7980	6239	2081	5403
PPTDRAFT_00130	Bacterial large signal recognition particle RNA	272067	0.846596	0.683117	0.999623	0.799823	0.584018	0.999418	185940	422478	140840	134982	314667	239145	194572	375900	191956
PPTDRAFT_00131	DNA polymerase-3 subunit gamma/tau	511.501	1.02337	0.859635	0.999623	0.948174	0.683216	0.999418	620	272	620	648	373	697	538	448	531
PPTDRAFT_00132	hypothetical protein	664.315	0.975987	0.795135	0.999623	0.954465	0.618176	0.999418	953	378	707	840	544	793	838	442	738
PPTDRAFT_00133	DNA replication and repair protein RecR	1079.69	1.03602	0.727932	0.999623	0.997295	0.978732	0.999418	1568	432	1397	1461	814	1387	1365	620	1287
PPTDRAFT_00134	Protein of unknown function (DUF2508)	10.3289	0.806603	0.6126	0.999623	1.31831	0.533767	0.999418	12	9	16	14	7	14	12	1	13
PPTDRAFT_00135	inhibitor of the pro-sigma K processing	2.95995	2.68245	0.255398	NA	1.13866	0.868575	0.999418	4	0	1	4	1	10	2	3	4
PPTDRAFT_00136	tRNA_Ser_GCT	2479.07	0.977212	0.804254	0.999623	0.858415	0.100278	0.999418	4079	1607	1590	3957	2229	1673	3730	2107	1940
PPTDRAFT_00137	tRNA_Met_CAT	995.87	0.593558	0.248831	0.999623	0.515633	0.143051	0.999418	646	1584	556	791	381	401	756	2070	552
PPTDRAFT_00138	tRNA_Val_TAC	831.488	0.974126	0.923748	0.999623	0.653326	0.119713	0.999418	878	455	661	955	730	559	1063	1411	549
PPTDRAFT_00139	tRNA_Thr_TGT	713.935	1.21592	0.123515	0.999623	0.963435	0.768172	0.999418	1200	385	359	1340	677	506	959	695	490
PPTDRAFT_00140	tRNA_Asp_GTC	1242.43	0.980199	0.862286	0.999623	1.06199	0.602145	0.999418	3194	397	904	2442	503	1324	2339	454	861
PPTDRAFT_00141	tRNA_Phe_GAA	115.131	1.06911	0.712624	0.999623	0.941678	0.738701	0.999418	206	66	69	208	71	112	157	104	84
PPTDRAFT_00142	tRNA_Tyr_GTA	44.2381	0.906961	0.683722	0.999623	0.879517	0.591262	0.999418	76	36	25	47	34	48	74	39	26
PPTDRAFT_00143	tRNA_Lys_TTT	45.9477	1.12787	0.586623	0.999623	1.14115	0.550974	0.999418	64	39	25	85	45	34	51	44	27
PPTDRAFT_00144	Sugar diacid utilization regulator	338.683	2.23778	6.12071e-13	3.5569e-10	1.1443	0.211084	0.999418	170	137	261	378	421	652	296	318	482
PPTDRAFT_00145	multiple sugar transport system ATP-binding	1102.21	1.26537	0.0312395	0.999623	1.08715	0.443251	0.999418	1402	450	1189	1690	837	1646	1461	739	1087
PPTDRAFT_00146	Hpr(Ser) kinase/phosphatase	274.677	0.987184	0.919572	0.999623	0.901087	0.413037	0.999418	334	163	305	357	225	301	304	247	290
PPTDRAFT_00147	Prolipoprotein diacylglyceryl transferase	215.545	1.00708	0.954956	0.999623	0.995388	0.970448	0.999418	322	127	205	337	160	236	279	147	212
PPTDRAFT_00148	pyrophosphatase PpaX	151.87	1.11815	0.451131	0.999623	1.14846	0.350695	0.999418	219	79	152	281	119	164	192	109	117
PPTDRAFT_00149	Acetyltransferase (isoleucine patch superfamily)	122.932	1.20499	0.216377	0.999623	1.3053	0.0787272	0.999418	188	57	122	223	77	190	177	57	100
PPTDRAFT_00150	Surface polysaccharide O-acyltransferase,	71.949	1.26201	0.190733	0.999623	1.50642	0.0231611	0.999418	92	36	86	114	84	94	87	33	58
PPTDRAFT_00151	ATP phosphoribosyltransferase regulatory subunit	66.1286	2.97291	0.0197812	0.999623	11.1994	7.85e-07	0.000539848	36	51	43	277	77	111	9	15	11
PPTDRAFT_00152	ATP phosphoribosyltransferase	26.1785	3.90003	0.000134253	0.0328496	8.22397	7.54e-08	8.29747e-05	13	7	24	123	36	35	6	3	12
PPTDRAFT_00153	histidinol dehydrogenase	57.0218	2.72331	0.015273	0.999623	6.19642	1.84e-05	0.00673836	35	42	39	189	92	87	11	13	29
PPTDRAFT_00154	imidazoleglycerol-phosphate dehydratase	22.1107	1.95534	0.262297	0.999623	13.3378	0.000116582	0.0305444	19	17	25	72	30	37	2	0	10
PPTDRAFT_00155	glutamine amidotransferase	24.3012	3.08696	0.00206174	0.456429	3.64747	0.000494899	0.0972477	8	11	24	88	18	50	9	10	17
PPTDRAFT_00156	1-(5-phosphoribosyl)-5-[(5-phosphoribosylamino)methylideneamino] imidazole-4-carboxamide isomerase	22.4376	3.75179	2.43933e-05	0.00756029	4.35893	4.39e-06	0.002011	9	9	17	62	45	41	10	8	12
PPTDRAFT_00157	cyclase	33.9682	2.02002	0.0121023	0.999623	3.48623	2.39e-05	0.00774825	25	22	35	97	43	50	11	15	21
PPTDRAFT_00158	phosphoribosyl-ATP pyrophosphatase	41.6477	1.88039	0.013567	0.999623	5.40283	4.22e-09	5.80174e-06	37	27	45	137	51	63	21	4	17
PPTDRAFT_00159	histidinol-phosphatase (PHP family)	62.7163	1.62992	0.014083	0.999623	2.42805	1.71e-05	0.00670923	67	32	72	155	72	88	44	27	41
PPTDRAFT_00160	Thioredoxin domain-containing protein	535.909	0.978046	0.837939	0.999623	0.929659	0.500798	0.999418	690	365	519	731	409	610	666	402	567
PPTDRAFT_00161	thioredoxin reductase (NADPH)	318.572	1.01946	0.866322	0.999623	1.08206	0.491771	0.999418	547	158	317	477	221	419	429	180	302
PPTDRAFT_00162	glucokinase	396.668	0.975511	0.84314	0.999623	0.987786	0.921865	0.999418	503	207	530	509	275	554	444	294	405
PPTDRAFT_00163	UPF0042 nucleotide-binding protein	394.738	0.939327	0.557893	0.999623	0.964566	0.735712	0.999418	510	254	454	484	367	419	427	297	430
PPTDRAFT_00164	conserved hypothetical protein, cofD-related	137.372	1.03285	0.833907	0.999623	1.00809	0.95823	0.999418	236	49	157	225	88	165	176	87	140
PPTDRAFT_00165	hypothetical protein	312.92	0.975955	0.82633	0.999623	1.04888	0.667883	0.999418	505	182	306	467	246	345	460	195	251
PPTDRAFT_00166	catabolite repression HPr-like protein	1419.11	0.958625	0.645087	0.999623	0.941846	0.513493	0.999418	1949	819	1599	1661	1270	1624	1749	865	1767
PPTDRAFT_00167	hypothetical protein	62.8184	0.948426	0.790272	0.999623	1.39702	0.103264	0.999418	165	31	45	110	39	72	103	17	39
PPTDRAFT_00168	Copper amine oxidase N-terminal	749.13	1.05566	0.586484	0.999623	1.02806	0.780823	0.999418	918	344	1001	860	511	1282	837	433	948
PPTDRAFT_00169	ATP-dependent Clp protease, protease subunit	1240.54	1.13941	0.185847	0.999623	1.09474	0.358411	0.999418	1696	668	1228	1730	1084	1670	1511	895	1154
PPTDRAFT_00170	tRNA_Arg_CCG	349.122	1.1168	0.497644	0.999623	0.701137	0.0278179	0.999418	248	233	285	338	320	310	295	617	336
PPTDRAFT_00171	central glycolytic genes regulator	594.185	0.833899	0.100597	0.999623	0.97789	0.840415	0.999418	618	576	681	526	527	766	487	483	643
PPTDRAFT_00172	glyceraldehyde 3-phosphate dehydrogenase	8453.34	1.13718	0.195151	0.999623	1.12074	0.25063	0.999418	10428	4386	9858	10547	7092	13456	8868	5943	8801
PPTDRAFT_00173	phosphoglycerate kinase	1814.78	1.1238	0.259335	0.999623	1.03825	0.716498	0.999418	2152	803	2372	2250	1421	2811	1928	1249	2154
PPTDRAFT_00174	triosephosphate isomerase	1397.83	1.06534	0.541529	0.999623	0.966237	0.740068	0.999418	1657	663	1791	1631	1162	1950	1485	1055	1691
PPTDRAFT_00175	phosphoglycerate mutase	3032.91	1.06882	0.467885	0.999623	1.01584	0.863854	0.999418	3600	1672	3589	3672	2787	3958	3295	2307	3305
PPTDRAFT_00176	enolase	3854.13	1.11431	0.366091	0.999623	1.00899	0.940369	0.999418	5297	1381	5054	5667	2571	5512	5109	2470	3902
PPTDRAFT_00177	preprotein translocase subunit SecG	2377.17	1.07356	0.483615	0.999623	1.01364	0.893537	0.999418	3231	955	3102	2861	1952	3232	2919	1168	3359
PPTDRAFT_00178	ribonuclease R	342.639	1.06296	0.589499	0.999623	1.11079	0.353808	0.999418	427	208	387	399	340	467	379	258	309
PPTDRAFT_00179	SsrA-binding protein	702.945	0.97992	0.857926	0.999623	1.01292	0.909815	0.999418	1163	361	687	1033	395	988	1119	331	703
PPTDRAFT_00180	transfer-messenger RNA	94757.1	1.40881	0.0096382	0.999623	1.14411	0.309252	0.999418	107882	35127	100918	100284	118033	146352	92064	76543	107799
PPTDRAFT_00181	Site-specific recombinases, DNA invertase Pin	3.34595	0.489096	0.32614	NA	0.9491	0.946288	0.999418	2	5	7	1	4	3	2	1	4
PPTDRAFT_00182	hypothetical protein	2.1327	2.9468	0.226599	NA	6.26647	0.0761266	0.999418	1	2	1	5	4	5	1	0	1
PPTDRAFT_00183	hypothetical protein	1.93873	1.41101	0.736014	NA	2.11462	0.475794	0.999418	4	0	3	2	2	3	6	0	0
PPTDRAFT_00184	hypothetical protein	7279.51	0.955953	0.655846	0.999623	0.910075	0.351153	0.999418	9606	4951	7006	8441	8247	6256	9326	5155	7920
PPTDRAFT_00185	hypothetical protein	715.675	0.950102	0.608884	0.999623	0.909843	0.344409	0.999418	689	541	798	595	877	751	592	719	798
PPTDRAFT_00186	Uncharacterized protein conserved in bacteria	535.273	0.95945	0.696058	0.999623	1.04473	0.680298	0.999418	662	336	682	619	466	710	611	381	503
PPTDRAFT_00187	Uncharacterized protein YjbI, contains	605.402	0.968798	0.747658	0.999623	0.992462	0.938811	0.999418	779	376	697	674	606	702	667	465	619
PPTDRAFT_00188	hypothetical protein	232.06	1.11861	0.442684	0.999623	1.04073	0.783776	0.999418	323	94	277	341	147	357	282	165	226
PPTDRAFT_00189	protein of unknown function (DUF4280)	731.461	0.973639	0.775728	0.999623	1.03353	0.725359	0.999418	1104	421	783	1004	641	800	1029	451	655
PPTDRAFT_00190	Uncharacterized protein YnzC, UPF0291/DUF896	170.453	0.758741	0.0367248	0.999623	0.766303	0.0441124	0.999418	193	145	190	154	169	137	183	181	156
PPTDRAFT_00191	putative oxidoreductase	3.94617	0.8691	0.835412	NA	0.981264	0.977895	0.999418	8	1	5	4	4	4	2	2	8
PPTDRAFT_00192	glyoxalase family protein	20.9563	1.13556	0.661326	0.999623	1.23187	0.475859	0.999418	29	11	23	32	22	24	22	13	21
PPTDRAFT_00193	Glycosyltransferase, GT2 family	16.8816	0.944406	0.864245	0.999623	1.05739	0.868961	0.999418	14	7	34	10	10	40	13	7	27
PPTDRAFT_00194	transcriptional regulator, GntR family	442.359	0.902365	0.314901	0.999623	0.869516	0.17078	0.999418	438	369	468	392	528	409	426	427	465
PPTDRAFT_00195	xylulose-5-phosphate/fructose-6-phosphate	254.011	1.10075	0.417467	0.999623	1.15587	0.222365	0.999418	153	165	414	190	228	494	144	159	394
PPTDRAFT_00196	Aldo/keto reductase	287.22	1.09139	0.432803	0.999623	1.23286	0.0620382	0.999418	278	164	420	265	257	551	233	142	394
PPTDRAFT_00197	phage shock protein A (PspA) family protein	78.9458	1.04341	0.801088	0.999623	0.971274	0.861931	0.999418	113	43	77	105	64	97	103	60	77
PPTDRAFT_00198	replication restart DNA helicase PriA	86.6825	1.20067	0.265476	0.999623	1.04005	0.808701	0.999418	108	42	87	146	59	114	123	47	102
PPTDRAFT_00199	uncharacterized protein	58.9928	0.936858	0.730807	0.999623	0.9196	0.657779	0.999418	66	47	61	63	48	76	68	44	66
PPTDRAFT_00200	Membrane protease subunit, stomatin/prohibitin	163.796	1.11785	0.405856	0.999623	1.03423	0.800683	0.999418	211	93	158	200	194	173	214	120	155
PPTDRAFT_00201	Alpha-L-arabinofuranosidase	36.571	1.09014	0.753101	0.999623	1.1908	0.526997	0.999418	41	37	23	26	69	38	30	18	44
PPTDRAFT_00202	3-phytase	26.4811	0.650498	0.104353	0.999623	1.09449	0.744638	0.999418	35	22	48	17	27	33	23	14	24
PPTDRAFT_00203	AraC-type DNA-binding protein	10.034	0.86009	0.743423	0.999623	0.575347	0.215172	0.999418	4	7	15	9	11	5	15	10	13
PPTDRAFT_00204	hypothetical protein	5.28741	0.924058	0.898894	NA	0.886147	0.845208	0.999418	1	7	7	1	8	8	4	2	8
PPTDRAFT_00205	Beta-L-arabinofuranosidase, GH127	0.927472	1.27998	0.858712	NA	0.930348	0.956966	0.999418	1	1	0	1	1	1	0	1	2
PPTDRAFT_00206	sugar (Glycoside-Pentoside-Hexuronide)	42.0681	0.807592	0.331276	0.999623	0.646155	0.0431776	0.999418	41	31	47	36	36	37	44	43	61
PPTDRAFT_00207	putative efflux protein, MATE family	297.696	1.0509	0.658597	0.999623	0.942916	0.598855	0.999418	363	195	278	406	283	300	404	207	321
PPTDRAFT_00208	zinc-binding alcohol	5.56571	1.19503	0.757418	NA	1.06415	0.913093	0.999418	5	4	4	3	11	6	2	5	9
PPTDRAFT_00209	transcriptional regulator, LysR family	33.99	0.966627	0.894206	0.999623	0.945735	0.826636	0.999418	34	35	27	27	47	34	47	22	30
PPTDRAFT_00210	Uncharacterized membrane protein YckC, RDD	121	0.957165	0.76668	0.999623	0.902738	0.486127	0.999418	166	76	119	127	108	148	141	103	126
PPTDRAFT_00211	hypothetical protein	16.4699	1.7055	0.13245	0.999623	1.83188	0.0906847	0.999418	6	16	15	13	36	25	7	7	21
PPTDRAFT_00212	transcriptional regulator, AraC family	16.0684	1.41284	0.322903	0.999623	1.26381	0.498124	0.999418	11	16	11	17	17	29	17	12	14
PPTDRAFT_00213	Uncharacterized protein YwqG	66.976	0.861846	0.444475	0.999623	0.888689	0.544662	0.999418	64	72	63	52	72	77	74	45	77
PPTDRAFT_00214	hypothetical protein	23.8874	0.736666	0.304411	0.999623	0.677371	0.187441	0.999418	27	12	39	31	12	21	38	18	26
PPTDRAFT_00215	beta-galactosidase	17.6866	1.32842	0.413406	0.999623	1.41984	0.315917	0.999418	11	17	16	15	38	17	9	9	24
PPTDRAFT_00216	lactose/L-arabinose transport system permease	1.87556	0.774189	0.81263	NA	2.7025	0.405715	0.999418	0	6	1	0	4	2	0	0	1
PPTDRAFT_00217	lactose/L-arabinose transport system permease	1.59785	1.19791	0.869995	NA	1.62619	0.669272	0.999418	1	2	1	1	4	1	0	0	4
PPTDRAFT_00218	lactose/L-arabinose transport system	2.70938	0.911702	0.905991	NA	1.09532	0.909102	0.999418	4	1	4	2	3	4	3	3	1
PPTDRAFT_00219	two-component system, sensor histidine kinase	15.6105	0.755084	0.428535	0.999623	1.09851	0.797482	0.999418	31	10	17	15	17	16	8	12	18
PPTDRAFT_00220	two component transcriptional regulator, AraC	27.8553	1.22451	0.438418	0.999623	1.02651	0.918844	0.999418	35	13	27	35	32	32	42	18	28
PPTDRAFT_00221	uridine kinase	297.61	1.17228	0.230448	0.999623	1.1006	0.468214	0.999418	441	103	357	442	225	431	366	189	303
PPTDRAFT_00222	hypothetical protein	58.029	1.20895	0.35941	0.999623	1.00286	0.988843	0.999418	60	19	83	50	61	95	68	37	77
PPTDRAFT_00223	pectate lyase	259.146	0.994884	0.96757	0.999623	0.972514	0.824851	0.999418	428	163	187	444	175	246	474	148	195
PPTDRAFT_00224	hypothetical protein	2852.43	1.02024	0.883958	0.999623	1.06699	0.636831	0.999418	979	1375	6261	821	3198	4922	753	1472	6573
PPTDRAFT_00225	Superfamily II DNA or RNA helicase, SNF2 family	51.9996	0.832519	0.413216	0.999623	0.831221	0.409004	0.999418	67	50	42	49	52	50	75	26	64
PPTDRAFT_00226	hypothetical protein	42.9878	1.04871	0.827299	0.999623	0.941861	0.781449	0.999418	32	43	38	38	54	46	39	38	49
PPTDRAFT_00227	spore germination protein	19.3255	0.728161	0.317543	0.999623	0.734319	0.33082	0.999418	22	19	19	14	23	14	17	15	28
PPTDRAFT_00228	spore germination protein	5.15069	1.07767	0.900796	NA	0.859007	0.795662	0.999418	5	4	4	6	5	5	3	3	12
PPTDRAFT_00229	spore germination protein	6.0242	1.57823	0.408043	NA	3.02655	0.0662262	0.999418	3	5	8	7	14	7	0	4	5
PPTDRAFT_00230	beta-phosphoglucomutase	12.3003	0.92477	0.845158	0.999623	0.668759	0.301364	0.999418	16	5	12	7	11	17	11	13	21
PPTDRAFT_00231	maltose phosphorylase (EC 2.4.1.8)	82.6416	1.12055	0.490131	0.999623	1.15243	0.390762	0.999418	57	60	111	63	88	146	48	58	121
PPTDRAFT_00232	transcriptional regulator, LacI family	256.116	0.977822	0.86854	0.999623	1.01611	0.90621	0.999418	372	164	248	283	186	403	310	150	295
PPTDRAFT_00233	PTS system, glucose-specific IIC component	51.5254	1.2485	0.267765	0.999623	1.11401	0.585658	0.999418	65	24	52	91	41	63	68	33	52
PPTDRAFT_00234	maltose 6'-phosphate phosphatase	94.5051	1.31234	0.111381	0.999623	1.03051	0.85775	0.999418	149	35	70	162	82	103	147	77	72
PPTDRAFT_00235	MFS transporter, DHA1 family, multidrug	29.0426	0.926967	0.773235	0.999623	0.863277	0.573895	0.999418	32	16	40	36	20	35	47	19	28
PPTDRAFT_00236	Uncharacterized damage-inducible protein DinB	50.1454	1.0665	0.761836	0.999623	0.97249	0.89469	0.999418	76	33	35	68	40	58	79	42	34
PPTDRAFT_00237	2-polyprenyl-6-methoxyphenol hydroxylase	48.6509	0.829401	0.36383	0.999623	1.00004	0.999861	0.999874	25	47	79	19	55	76	20	41	65
PPTDRAFT_00238	DNA-binding transcriptional regulator, MarR	172.531	0.967206	0.814122	0.999623	0.898497	0.448431	0.999418	183	80	266	172	146	218	182	91	291
PPTDRAFT_00239	two-component system, response regulator YcbB	66.4182	1.23713	0.245754	0.999623	1.15815	0.420292	0.999418	95	37	53	92	59	99	86	40	67
PPTDRAFT_00240	two-component system, sensor histidine kinase	48.6816	0.987998	0.952714	0.999623	1.06184	0.769496	0.999418	81	30	43	61	45	58	59	34	44
PPTDRAFT_00241	proton glutamate symport protein	587.666	0.942033	0.600558	0.999623	1.04089	0.725806	0.999418	901	435	516	816	459	671	750	432	461
PPTDRAFT_00242	methyl-accepting chemotaxis sensory transducer	742.739	1.00567	0.953422	0.999623	1.02079	0.831629	0.999418	979	478	777	955	644	912	811	537	796
PPTDRAFT_00243	putative membrane protein	273.33	1.06893	0.62736	0.999623	1.10698	0.459551	0.999418	353	110	403	337	269	342	325	152	308
PPTDRAFT_00244	peptide/nickel transport system	4194.86	0.987834	0.881608	0.999623	0.989314	0.895998	0.999418	5948	2679	4048	5949	3650	4356	5573	2986	3848
PPTDRAFT_00245	peptide/nickel transport system permease protein	317.894	1.00398	0.972816	0.999623	1.14134	0.25857	0.999418	438	194	365	508	259	359	387	200	274
PPTDRAFT_00246	peptide/nickel transport system permease protein	225.269	1.15456	0.289704	0.999623	1.08442	0.549097	0.999418	319	96	245	340	215	257	272	168	211
PPTDRAFT_00247	peptide/nickel transport system ATP-binding	200.852	0.982686	0.893064	0.999623	0.824576	0.13389	0.999418	264	137	160	284	160	179	286	184	185
PPTDRAFT_00248	oligopeptide transport system ATP-binding	228.697	0.997652	0.98547	0.999623	0.937443	0.615409	0.999418	363	105	241	353	150	263	308	158	233
PPTDRAFT_00249	hypothetical protein	307.847	0.974521	0.83487	0.999623	0.948829	0.670777	0.999418	517	155	282	457	170	401	513	134	348
PPTDRAFT_00250	iron complex transport system permease protein	152.839	1.04326	0.753038	0.999623	1.0899	0.523384	0.999418	227	89	151	201	163	165	177	101	153
PPTDRAFT_00251	Acetyltransferases	245.404	0.905938	0.412109	0.999623	0.904295	0.403332	0.999418	347	166	245	283	214	266	266	201	267
PPTDRAFT_00252	carbohydrate ABC transporter substrate-binding	9.1588	0.909192	0.842239	0.999623	1.21181	0.696284	0.999418	2	10	13	1	20	10	1	10	9
PPTDRAFT_00253	multiple sugar transport system permease protein	4.7308	2.18588	0.261242	NA	1.90137	0.347094	0.999418	0	7	2	1	12	10	2	2	4
PPTDRAFT_00254	multiple sugar transport system permease protein	5.03547	2.4318	0.195348	NA	5.18762	0.0294367	0.999418	1	2	11	9	15	3	2	0	4
PPTDRAFT_00255	Response regulator containing CheY-like receiver	5.48199	0.881155	0.824017	NA	1.59245	0.443602	0.999418	5	2	15	3	4	14	4	2	4
PPTDRAFT_00256	Predicted dehydrogenases and related proteins	9.90985	1.08125	0.863418	0.999623	2.33401	0.0898578	0.999418	3	19	8	5	25	9	3	3	6
PPTDRAFT_00257	hypothetical protein	260.602	0.9292	0.559153	0.999623	1.10086	0.449121	0.999418	138	110	597	98	169	658	90	127	482
PPTDRAFT_00258	carbonic anhydrase	11.7144	1.31821	0.531739	0.999623	2.23776	0.0840248	0.999418	10	9	12	4	30	21	4	2	15
PPTDRAFT_00259	alcohol dehydrogenase, propanol-preferring	4722.57	1.01218	0.89644	0.999623	0.989418	0.908895	0.999418	6498	2295	5832	5724	4176	5798	5498	2968	5757
PPTDRAFT_00260	transcriptional regulator, HxlR family	58.3071	0.817039	0.312743	0.999623	0.789175	0.235693	0.999418	40	66	64	40	66	56	58	51	65
PPTDRAFT_00261	Multidrug resistance protein	8.26487	0.756573	0.566247	NA	0.617947	0.313626	0.999418	6	10	6	3	12	6	6	8	13
PPTDRAFT_00262	Aldo/keto reductase	19.8375	1.33008	0.371712	0.999623	1.10828	0.743114	0.999418	17	13	19	22	23	29	23	7	33
PPTDRAFT_00263	transcriptional regulator, LacI family	99.0907	0.989491	0.944893	0.999623	1.1211	0.458599	0.999418	126	77	101	124	92	125	105	64	99
PPTDRAFT_00264	beta-fructofuranosidase	8.44706	1.00219	0.996772	NA	1.04305	0.937984	0.999418	1	17	5	3	18	5	2	5	11
PPTDRAFT_00265	PTS system, sucrose-specific IIC component	7.47421	1.20838	0.728802	NA	2.00421	0.22741	0.999418	5	11	4	4	21	7	2	1	9
PPTDRAFT_00266	Response regulator containing CheY-like receiver	106.719	1.14697	0.363347	0.999623	1.08062	0.605535	0.999418	97	79	111	123	117	135	93	88	123
PPTDRAFT_00267	pyruvate kinase	2494.47	1.09545	0.33426	0.999623	1.0814	0.407137	0.999418	1635	1826	3275	1644	2888	4126	1342	2383	3139
PPTDRAFT_00268	hypothetical protein	145.564	1.09147	0.546945	0.999623	0.943083	0.684132	0.999418	143	95	153	156	163	161	127	119	207
PPTDRAFT_00269	spore germination protein KB	14.2471	1.35937	0.400262	0.999623	0.817266	0.560318	0.999418	13	8	10	15	14	19	17	10	26
PPTDRAFT_00270	hypothetical protein	1.45745	1.86051	0.592172	NA	3.08597	0.359905	0.999418	2	1	1	0	3	4	3	0	0
PPTDRAFT_00271	spore germination protein KC	15.1785	1.52424	0.231238	0.999623	1.41198	0.322932	0.999418	13	9	13	10	26	29	10	10	19
PPTDRAFT_00272	spore germination protein KA	12.7466	1.48669	0.291554	0.999623	1.10225	0.788946	0.999418	13	5	12	17	17	15	13	11	15
PPTDRAFT_00273	Uncharacterized membrane protein YhaH, DUF805	11227.7	1.01653	0.898274	0.999623	1.0458	0.726972	0.999418	17467	5736	12107	14759	11348	11002	16213	4832	13554
PPTDRAFT_00274	arabinan endo-1,5-alpha-L-arabinosidase	20.2262	0.758045	0.365003	0.999623	1.03293	0.917888	0.999418	20	18	31	15	29	17	19	15	16
PPTDRAFT_00275	cspA thermoregulator	63391.7	0.870574	0.125534	0.999623	0.830763	0.0404264	0.999418	73532	57411	52364	67729	75621	42999	71773	61896	56921
PPTDRAFT_00276	cold shock protein (beta-ribbon, CspA family)	0	0	NA	NA	0	NA	NA	0	0	0	0	0	0	0	0	0
PPTDRAFT_00277	Cold-inducible protein YdjO	4098.35	0.885719	0.23259	0.999623	0.879307	0.205769	0.999418	5982	3104	3529	4958	4207	3306	5632	2731	4258
PPTDRAFT_00278	Pimeloyl-ACP methyl ester carboxylesterase	11.3463	1.08114	0.843682	0.999623	1.65873	0.221811	0.999418	14	6	17	8	19	18	7	5	12
PPTDRAFT_00279	hypothetical protein	559.228	0.983923	0.877735	0.999623	0.982945	0.870277	0.999418	579	418	620	488	655	680	495	411	729
PPTDRAFT_00280	Acetyltransferases, including N-acetylases of	155.896	0.938589	0.66845	0.999623	0.818193	0.171933	0.999418	175	80	207	142	151	172	170	100	256
PPTDRAFT_00281	hypothetical protein	2.26705	2.13262	0.67627	NA	2.06399	0.689041	0.999418	0	2	3	1	6	0	0	0	8
PPTDRAFT_00282	GntR family transcriptional regulator	13.1696	0.675204	0.315372	0.999623	1.02013	0.96069	0.999418	29	8	15	15	7	17	9	4	23
PPTDRAFT_00283	ABC-2 type transport system ATP-binding protein	21.2786	0.75737	0.329412	0.999623	1.29866	0.384497	0.999418	30	21	28	23	25	20	17	11	18
PPTDRAFT_00284	ABC-2 type transport system permease protein	22.5147	0.658055	0.174502	0.999623	0.688158	0.226489	0.999418	40	17	21	18	10	30	29	19	24
PPTDRAFT_00285	Membrane protein CcdC involved in cytochrome C	24.5465	1.33901	0.356599	0.999623	1.57195	0.15836	0.999418	23	11	33	53	19	34	45	9	11
PPTDRAFT_00286	Predicted SnoaL-like aldol	199.773	1.05408	0.662734	0.999623	0.999035	0.993598	0.999418	174	123	271	178	176	328	172	135	291
PPTDRAFT_00287	glutamate racemase	110.468	1.28668	0.0901359	0.999623	1.06544	0.665103	0.999418	122	44	128	137	81	200	129	62	154
PPTDRAFT_00288	transcriptional regulator, LacI family	36.233	1.38371	0.174219	0.999623	1.16781	0.50941	0.999418	44	13	38	48	41	51	34	25	48
PPTDRAFT_00289	Cellobiose phosphorylase	73.2155	0.987294	0.943327	0.999623	1.14746	0.449404	0.999418	90	61	72	72	76	106	70	41	85
PPTDRAFT_00290	beta-glucosidase	21.1024	0.715482	0.328493	0.999623	1.0956	0.796362	0.999418	10	27	36	15	36	9	10	15	21
PPTDRAFT_00291	carbohydrate ABC transporter substrate-binding	30.679	1.09983	0.696852	0.999623	1.46388	0.129602	0.999418	34	21	40	29	37	53	26	18	26
PPTDRAFT_00292	carbohydrate ABC transporter membrane protein 1,	35.4572	1.41366	0.173328	0.999623	1.36224	0.22218	0.999418	31	9	63	55	30	57	30	17	50
PPTDRAFT_00293	carbohydrate ABC transporter membrane protein 2,	38.1508	0.930141	0.743384	0.999623	1.15819	0.515143	0.999418	52	23	53	45	35	50	42	18	42
PPTDRAFT_00294	RNA polymerase sigma-70 factor, ECF subfamily	3.68644	0.522812	0.373478	NA	1.07119	0.929746	0.999418	1	6	8	0	5	5	2	2	2
PPTDRAFT_00295	ATP-binding cassette, subfamily B, MsbA	9.50689	1.52999	0.335965	0.999623	1.09635	0.828672	0.999418	4	7	9	6	11	20	6	9	13
PPTDRAFT_00296	putative bacteriocin precursor, CLI_3235 family	1.96305	5.70661	0.153574	NA	0.725517	0.745132	0.999418	0	0	1	3	2	1	0	4	6
PPTDRAFT_00297	uncharacterized protein	9.78559	1.58312	0.282806	0.999623	1.80304	0.175101	0.999418	7	6	10	7	15	23	3	6	13
PPTDRAFT_00298	peptide maturation system protein, TIGR04066	14.8173	0.695502	0.282903	0.999623	1.12899	0.731982	0.999418	22	13	22	18	10	17	14	8	13
PPTDRAFT_00299	peptide maturation system acyl carrier-related	6.2633	1.24935	0.686893	NA	0.853896	0.766127	0.999418	2	7	5	5	5	10	6	7	7
PPTDRAFT_00300	hypothetical protein	778.657	1.0172	0.864195	0.999623	1.11025	0.295101	0.999418	1169	389	941	995	692	1013	986	449	754
PPTDRAFT_00301	Subtilisin-like serine proteases	56.2372	0.90783	0.623873	0.999623	1.19449	0.377716	0.999418	77	33	81	63	64	63	51	41	47
PPTDRAFT_00302	alpha-N-arabinofuranosidase	57.12	0.770691	0.184811	0.999623	1.05359	0.795209	0.999418	68	52	77	55	59	58	37	38	71
PPTDRAFT_00303	molecular chaperone HtpG	108.298	1.0299	0.850756	0.999623	1.00608	0.969065	0.999418	102	73	138	98	122	144	126	78	111
PPTDRAFT_00304	hypothetical protein	54.5776	0.939793	0.771868	0.999623	1.03495	0.873323	0.999418	80	33	63	48	57	73	81	24	57
PPTDRAFT_00305	glycerophosphoryl diester phosphodiesterase	88.6118	1.14317	0.424608	0.999623	1.272	0.154149	0.999418	103	54	105	99	114	117	96	45	94
PPTDRAFT_00306	Methylase involved in ubiquinone/menaquinone	84.2842	1.07985	0.640712	0.999623	0.919253	0.604346	0.999418	87	59	81	97	78	104	101	60	108
PPTDRAFT_00307	UTP--glucose-1-phosphate uridylyltransferase	5.93864	0.536279	0.248173	NA	1.48179	0.513117	0.999418	6	12	7	3	6	7	3	2	4
PPTDRAFT_00308	Putative flippase GtrA (transmembrane	0.882721	8.21902	0.219749	NA	8.21296	0.219911	0.999418	0	0	0	0	6	2	0	0	0
PPTDRAFT_00309	dolichol-phosphate mannosyltransferase	6.84535	1.18904	0.735653	NA	1.312	0.600372	0.999418	8	4	6	7	10	8	4	10	3
PPTDRAFT_00310	4-amino-4-deoxy-L-arabinose transferase and	11.9862	0.68824	0.418131	0.999623	1.67602	0.299583	0.999418	15	25	4	3	25	11	5	3	8
PPTDRAFT_00311	DNA-binding response regulator, OmpR family,	26.9269	1.09845	0.718101	0.999623	1.32171	0.292748	0.999418	25	26	26	27	36	35	24	22	18
PPTDRAFT_00312	two-component system, OmpR family, sensor kinase	42.2115	1.09534	0.681157	0.999623	0.906289	0.651685	0.999418	56	21	39	48	47	44	47	38	49
PPTDRAFT_00313	Serine protease, subtilisin family	3252.01	1.06222	0.524295	0.999623	1.01677	0.860675	0.999418	4935	1688	3140	5150	2412	3818	4283	2192	3143
PPTDRAFT_00314	manganese-dependent inorganic pyrophosphatase	1373.35	1.05371	0.562766	0.999623	1.01469	0.871751	0.999418	1942	753	1401	1791	1192	1723	1631	875	1609
PPTDRAFT_00315	acetyl esterase	39.3379	0.865517	0.543423	0.999623	1.15823	0.54553	0.999418	42	36	51	57	34	40	51	19	32
PPTDRAFT_00316	DNA-binding transcriptional regulator, MarR	61.7232	0.949276	0.800715	0.999623	0.963094	0.855433	0.999418	69	42	68	52	66	77	51	76	47
PPTDRAFT_00317	bifunctional non-homologous end joining protein	7.98178	1.19075	0.72275	NA	1.15639	0.767113	0.999418	4	8	8	12	10	5	4	10	7
PPTDRAFT_00318	hypothetical protein	47.466	0.95193	0.837248	0.999623	0.790786	0.320894	0.999418	33	11	101	20	34	93	26	35	95
PPTDRAFT_00319	putative membrane protein	1148.38	1.0638	0.57847	0.999623	1.14737	0.217358	0.999418	711	876	1600	713	1075	2338	524	936	1597
PPTDRAFT_00320	carbohydrate ABC transporter substrate-binding	327.437	0.927983	0.584583	0.999623	0.890121	0.39384	0.999418	425	198	362	457	270	302	399	315	273
PPTDRAFT_00321	carbohydrate ABC transporter membrane protein 1,	113.779	1.13235	0.400845	0.999623	1.19169	0.237304	0.999418	163	57	121	194	103	126	150	68	97
PPTDRAFT_00322	carbohydrate ABC transporter membrane protein 2,	81.1314	1.01406	0.935356	0.999623	1.11543	0.528333	0.999418	161	32	81	142	60	83	110	36	84
PPTDRAFT_00323	hyaluronoglucosaminidase	164.741	1.14848	0.350151	0.999623	0.984024	0.912715	0.999418	224	87	146	257	125	200	181	132	188
PPTDRAFT_00324	Protein of unknown function (DUF4127)	138.651	1.03117	0.829917	0.999623	1.00831	0.953719	0.999418	205	88	120	198	111	162	171	106	129
PPTDRAFT_00325	N-acylglucosamine-6-phosphate 2-epimerase	83.0726	1.01065	0.948308	0.999623	0.893543	0.486413	0.999418	111	47	82	107	75	85	122	64	80
PPTDRAFT_00326	transcriptional regulator, RpiR family	76.0438	0.868419	0.446231	0.999623	0.926315	0.680532	0.999418	101	51	87	105	61	70	107	66	51
PPTDRAFT_00327	glucokinase	42.7245	1.14492	0.533536	0.999623	1.34464	0.179273	0.999418	60	24	45	83	35	49	55	25	29
PPTDRAFT_00328	Pyruvate/2-oxoglutarate dehydrogenase complex,	168.582	1.01087	0.933765	0.999623	1.09332	0.49456	0.999418	259	103	165	235	141	209	209	90	182
PPTDRAFT_00329	tRNA_Cys_GCA	345.292	1.24928	0.514629	0.999623	1.03214	0.926131	0.999418	445	131	314	593	503	184	382	336	289
PPTDRAFT_00330	tRNA_Arg_ACG	19971	0.960152	0.888083	0.999623	0.532608	0.0292306	0.999418	11562	13976	15995	15747	15228	13625	17726	43347	18098
PPTDRAFT_00331	tRNA_Pro_TGG	2.00431	0.883862	0.898094	NA	0.883255	0.897506	0.999418	3	2	1	0	4	2	4	1	1
PPTDRAFT_00332	tRNA_Gly_TCC	129.73	1.23033	0.229729	0.999623	0.964865	0.833685	0.999418	183	51	107	261	127	85	194	105	109
PPTDRAFT_00333	PAS domain S-box-containing protein	527.187	0.894607	0.279949	0.999623	0.914517	0.38615	0.999418	726	331	606	528	498	608	605	351	643
PPTDRAFT_00334	two component transcriptional regulator, LuxR	165.065	1.03341	0.80603	0.999623	1.0904	0.519066	0.999418	210	101	188	177	141	263	190	96	184
PPTDRAFT_00335	nitrogen regulatory protein A	16.5051	0.888992	0.723257	0.999623	1.73716	0.122837	0.999418	45	11	10	37	11	13	24	5	5
PPTDRAFT_00336	CRP/FNR family transcriptional regulator,	109.914	0.85995	0.34747	0.999623	1.27514	0.142558	0.999418	364	39	54	273	43	65	202	27	46
PPTDRAFT_00337	hypothetical protein	6853.57	0.569542	0.0521722	0.999623	0.871228	0.634959	0.999418	369	10837	7867	111	10050	8791	132	6735	10688
PPTDRAFT_00338	raffinose/stachyose/melibiose transport system	8.85964	1.11778	0.796212	NA	2.12552	0.106305	0.999418	11	7	10	13	16	8	6	6	3
PPTDRAFT_00339	raffinose/stachyose/melibiose transport system	2.45142	2.35871	0.365676	NA	1.25292	0.797647	0.999418	1	0	3	0	5	7	1	2	4
PPTDRAFT_00340	raffinose/stachyose/melibiose transport system	46.7216	1.28094	0.23684	0.999623	1.24949	0.285961	0.999418	51	32	40	52	53	76	41	31	55
PPTDRAFT_00341	two-component system, sensor histidine kinase	17.2653	0.849761	0.604929	0.999623	1.32559	0.392266	0.999418	18	18	23	15	22	21	13	9	16
PPTDRAFT_00342	two-component system, response regulator YesN	13.17	0.885648	0.747886	0.999623	1.15674	0.707039	0.999418	15	9	18	5	17	24	9	10	13
PPTDRAFT_00343	DNA-binding transcriptional regulator, LysR	24.8527	0.71607	0.249724	0.999623	0.726769	0.271802	0.999418	32	24	23	13	27	25	36	20	22
PPTDRAFT_00344	4-hydroxy-3-polyprenylbenzoate decarboxylase	5.44768	0.466026	0.225622	NA	1.65675	0.476087	0.999418	1	14	8	0	6	8	1	2	3
PPTDRAFT_00345	UbiD family decarboxylase	7.54651	0.758842	0.572509	NA	1.12865	0.812349	0.999418	7	9	7	3	13	7	2	9	6
PPTDRAFT_00346	hypothetical protein	1.39553	1.8549	0.621236	NA	1.01326	0.991032	0.999418	1	1	0	0	3	3	1	0	4
PPTDRAFT_00347	hypothetical protein	17.0951	1.14753	0.697143	0.999623	1.06225	0.863449	0.999418	13	10	24	8	20	36	20	12	15
PPTDRAFT_00348	CubicO group peptidase, beta-lactamase class C	33.9248	1.00555	0.981761	0.999623	1.04644	0.851846	0.999418	30	27	41	33	28	53	24	30	40
PPTDRAFT_00349	Ig-like domain (group 2)	4419.54	0.981024	0.824991	0.999623	1.04824	0.586684	0.999418	5175	3091	5142	4940	3929	6063	4421	3222	4714
PPTDRAFT_00350	L-serine dehydratase	34.1334	1.0318	0.897096	0.999623	0.839731	0.461986	0.999418	57	21	19	43	34	28	59	29	26
PPTDRAFT_00351	L-serine dehydratase	26.3581	0.800921	0.420228	0.999623	0.975868	0.930446	0.999418	28	22	37	32	22	26	33	21	18
PPTDRAFT_00354	hypothetical protein	44.7108	1.12039	0.580257	0.999623	1.27822	0.238347	0.999418	54	37	38	57	55	52	43	34	35
PPTDRAFT_00355	oligopeptide/dipeptide ABC transporter,	23.95	0.975023	0.937654	0.999623	1.20355	0.572319	0.999418	31	24	17	50	15	23	26	8	29
PPTDRAFT_00356	peptide/nickel transport system ATP-binding	12.5572	1.04478	0.90928	0.999623	1.64141	0.218162	0.999418	25	8	11	14	20	13	17	4	7
PPTDRAFT_00357	peptide/nickel transport system permease protein	18.668	1.4075	0.324052	0.999623	1.51217	0.23546	0.999418	23	5	24	38	19	22	33	10	7
PPTDRAFT_00358	peptide/nickel transport system permease protein	18.9296	1.24923	0.475244	0.999623	1.33015	0.363023	0.999418	14	15	22	22	28	23	20	11	17
PPTDRAFT_00359	peptide/nickel transport system	46.4913	0.9878	0.954712	0.999623	1.3901	0.138453	0.999418	88	34	37	63	49	57	40	25	42
PPTDRAFT_00360	DNA-binding transcriptional regulator, LysR	8.60213	1.47324	0.390215	NA	1.17505	0.713412	0.999418	8	6	6	15	9	10	13	5	8
PPTDRAFT_00361	putative glutamine transport system permease	7.88561	0.60635	0.345512	NA	1.30601	0.638317	0.999418	17	8	5	16	5	3	20	0	2
PPTDRAFT_00362	amino acid ABC transporter membrane protein 1,	8.33025	0.858637	0.790343	NA	1.03604	0.951514	0.999418	29	2	1	23	4	0	25	1	1
PPTDRAFT_00363	putative glutamine transport system	25.6842	1.03209	0.920618	0.999623	1.71565	0.106107	0.999418	75	12	6	80	14	8	58	2	5
PPTDRAFT_00364	putative glutamine transport system ATP-binding	16.2577	1.61716	0.235757	0.999623	1.86491	0.129733	0.999418	47	3	4	41	10	11	47	3	1
PPTDRAFT_00365	hypothetical protein	289.538	1.08843	0.491526	0.999623	0.980661	0.873392	0.999418	378	128	344	398	188	432	371	192	323
PPTDRAFT_00366	sortase A	1.95198	0.554547	0.556797	NA	1.66802	0.638179	0.999418	0	5	3	0	3	2	0	1	1
PPTDRAFT_00367	LPXTG-motif cell wall anchor domain-containing	27.2301	1.68493	0.0824192	0.999623	1.39599	0.258566	0.999418	10	24	24	16	40	65	24	16	27
PPTDRAFT_00368	Transposase	47.9265	1.36842	0.140727	0.999623	1.21224	0.36058	0.999418	56	27	40	76	44	69	43	35	57
PPTDRAFT_00369	Transposase DDE domain-containing protein	143.669	1.09342	0.528051	0.999623	1.04512	0.754392	0.999418	163	88	158	189	124	189	136	104	181
PPTDRAFT_00370	GEMM cis-regulatory element	36.4188	0.787467	0.303024	0.999623	0.807596	0.357772	0.999418	52	31	33	35	29	39	43	29	40
PPTDRAFT_00371	AraC-type DNA-binding protein	124.897	1.02033	0.896	0.999623	1.10066	0.535006	0.999418	205	72	116	154	97	186	160	62	138
PPTDRAFT_00372	Uncharacterized membrane-anchored protein YjiN,	117.667	0.965234	0.8124	0.999623	0.95037	0.73242	0.999418	123	83	141	114	95	176	123	91	134
PPTDRAFT_00373	Pyrimidine dimer DNA glycosylase /DNA-(apurinic	56.9538	1.03838	0.84291	0.999623	1.05783	0.767654	0.999418	64	41	61	57	63	75	67	37	59
PPTDRAFT_00374	Nitroreductase	73.4181	1.05519	0.756308	0.999623	1.10661	0.559652	0.999418	111	36	81	105	71	82	87	47	73
PPTDRAFT_00375	transcriptional regulator, HxlR family	13.6394	0.866312	0.715456	0.999623	0.866132	0.714932	0.999418	25	11	7	15	12	14	10	10	21
PPTDRAFT_00376	Predicted glycosyl hydrolase	349.753	1.20057	0.126436	0.999623	0.995633	0.970576	0.999418	491	149	330	561	232	481	481	235	377
PPTDRAFT_00377	Uncharacterized protein YcnI	789.873	0.972008	0.770296	0.999623	0.97938	0.830351	0.999418	621	493	1233	549	754	1288	524	633	1115
PPTDRAFT_00378	copper transport protein	667.334	1.00707	0.951347	0.999623	1.08379	0.486957	0.999418	423	533	946	425	591	1288	335	552	915
PPTDRAFT_00379	hypothetical protein	80.6928	0.992221	0.962951	0.999623	0.895481	0.507989	0.999418	84	74	63	88	90	74	89	73	82
PPTDRAFT_00380	diguanylate cyclase (GGDEF) domain-containing	263.617	1.03606	0.770626	0.999623	1.0527	0.672567	0.999418	366	171	249	335	222	354	341	145	295
PPTDRAFT_00381	hypothetical protein	1775.5	1.04255	0.719671	0.999623	0.988545	0.920927	0.999418	1547	1576	1551	1267	2929	1731	1330	1570	2078
PPTDRAFT_00382	hypothetical protein	73.346	1.11272	0.548972	0.999623	1.02087	0.907071	0.999418	109	39	64	93	62	102	86	49	87
PPTDRAFT_00383	MFS transporter, DHA1 family,	36.5614	1.09628	0.691996	0.999623	0.891087	0.612396	0.999418	43	24	29	41	38	39	46	39	31
PPTDRAFT_00384	DNA-binding transcriptional regulator, FrmR	293.133	1.05044	0.716665	0.999623	0.925206	0.564674	0.999418	401	173	263	303	320	331	387	174	386
PPTDRAFT_00385	copper chaperone	487.404	0.915912	0.39678	0.999623	0.930201	0.4853	0.999418	621	391	448	486	543	487	487	417	512
PPTDRAFT_00386	Cu+-exporting ATPase	88.369	1.2459	0.190795	0.999623	1.30271	0.116573	0.999418	138	51	65	176	93	80	113	44	78
PPTDRAFT_00387	FMN reductase (NADPH)	374.768	1.02225	0.847948	0.999623	1.07185	0.54613	0.999418	348	287	445	328	346	624	300	291	441
PPTDRAFT_00388	TatD DNase family protein	23.2179	0.92907	0.802105	0.999623	0.797063	0.43314	0.999418	43	14	14	38	17	16	41	12	26
PPTDRAFT_00389	ABC-type nitrate/sulfonate/bicarbonate transport	18.8858	0.979497	0.94834	0.999623	0.773532	0.411714	0.999418	24	17	10	22	19	15	30	14	20
PPTDRAFT_00390	ABC-type nitrate/sulfonate/bicarbonate transport	30.7413	1.07194	0.792932	0.999623	0.723065	0.205381	0.999418	37	18	23	45	24	25	43	22	49
PPTDRAFT_00391	uncharacterized protein, MTH1187 family	20.4703	0.920538	0.78757	0.999623	0.984738	0.960289	0.999418	36	13	17	28	11	29	28	9	25
PPTDRAFT_00392	ABC-type nitrate/sulfonate/bicarbonate transport	64.9207	1.04265	0.822317	0.999623	1.10192	0.603107	0.999418	108	30	68	87	68	70	81	40	63
PPTDRAFT_00394	General stress protein 26	158.247	0.87072	0.363862	0.999623	0.667984	0.00727847	0.616095	79	109	224	50	150	240	94	117	366
PPTDRAFT_00395	2',3'-cyclic-nucleotide 2'-phosphodiesterase /	1310.79	1.02107	0.82232	0.999623	1.0489	0.607243	0.999418	2174	652	1314	2033	1056	1423	1841	823	1141
PPTDRAFT_00396	EAL domain, c-di-GMP-specific phosphodiesterase	419.496	0.99771	0.982693	0.999623	1.10551	0.34453	0.999418	365	319	570	387	443	588	302	342	472
PPTDRAFT_00397	hypothetical protein	14.6116	1.44458	0.340064	0.999623	0.93658	0.858985	0.999418	7	12	9	15	22	10	6	26	14
PPTDRAFT_00398	oligo-1,6-glucosidase	29.2481	0.621066	0.0745487	0.999623	0.706268	0.197393	0.999418	21	27	52	14	27	29	18	19	54
PPTDRAFT_00399	hypothetical protein	648.134	1.0218	0.825896	0.999623	1.1301	0.21343	0.999418	1083	301	733	952	500	827	816	302	720
PPTDRAFT_00400	peptidoglycan-N-acetylmuramic acid deacetylase	6.17629	1.25248	0.699768	NA	1.03429	0.953105	0.999418	3	9	2	4	6	12	5	3	10
PPTDRAFT_00401	D-methionine transport system ATP-binding	1320.83	0.954598	0.649502	0.999623	0.900936	0.307112	0.999418	1959	794	1184	2015	1242	976	1931	1066	1074
PPTDRAFT_00402	D-methionine transport system permease protein	576.683	1.06956	0.524309	0.999623	1.13896	0.218545	0.999418	1023	252	550	1117	369	636	899	299	438
PPTDRAFT_00403	S-layer homology domain-containing protein	208.952	1.16043	0.251718	0.999623	1.13658	0.323133	0.999418	329	101	191	307	207	248	244	128	224
PPTDRAFT_00404	Putative regulator of cell autolysis	147.384	1.01118	0.933389	0.999623	1.34101	0.0304444	0.999418	217	118	138	191	163	180	142	90	119
PPTDRAFT_00405	Two-component response regulator, SAPR family,	634.339	0.933645	0.475272	0.999623	1.00331	0.97265	0.999418	602	559	712	549	697	775	504	583	654
PPTDRAFT_00406	Glycosidase	27.7671	1.11246	0.690606	0.999623	1.13841	0.629049	0.999418	15	24	34	11	43	47	15	21	36
PPTDRAFT_00407	DNA-binding response regulator, OmpR family,	14.6624	1.13828	0.704127	0.999623	1.74401	0.120477	0.999418	12	13	20	14	23	22	11	7	11
PPTDRAFT_00408	Signal transduction histidine kinase	21.4714	0.889475	0.70064	0.999623	1.08884	0.783854	0.999418	16	30	19	15	29	24	20	14	18
PPTDRAFT_00409	ABC-2 type transport system ATP-binding protein	14.8911	1.23589	0.541259	0.999623	1.3961	0.342554	0.999418	8	13	18	11	26	20	9	14	11
PPTDRAFT_00410	hypothetical protein	6.98698	0.687607	0.467177	NA	0.769761	0.615242	0.999418	5	8	8	2	12	5	4	7	8
PPTDRAFT_00411	hypothetical protein	11.0781	1.04846	0.910699	0.999623	1.52755	0.332558	0.999418	9	12	12	13	8	23	11	2	13
PPTDRAFT_00412	L-lactate dehydrogenase	325.342	0.944503	0.614277	0.999623	1.11439	0.342333	0.999418	681	181	264	512	274	306	471	167	257
PPTDRAFT_00413	MerR HTH family regulatory protein	36.1975	0.925013	0.74602	0.999623	1.11745	0.649655	0.999418	46	32	34	50	34	34	32	38	22
PPTDRAFT_00414	serine/threonine protein kinase	13.0835	0.928478	0.842906	0.999623	1.38844	0.399124	0.999418	17	12	15	11	13	23	16	6	8
PPTDRAFT_00415	hypothetical protein	8.47166	1.04282	0.92778	NA	0.980587	0.965974	0.999418	8	3	15	11	3	16	9	4	13
PPTDRAFT_00416	gluconate kinase, FGGY family (EC 2.7.1.12)	61.338	0.958596	0.819944	0.999623	1.1154	0.561277	0.999418	84	33	84	87	53	70	71	37	59
PPTDRAFT_00417	GntR family transcriptional regulator, gluconate	31.7773	1.04087	0.872307	0.999623	0.848351	0.501301	0.999418	49	19	22	41	26	34	51	20	37
PPTDRAFT_00418	methionyl aminopeptidase	426.687	0.980086	0.851578	0.999623	1.07197	0.519145	0.999418	697	263	401	588	337	532	543	253	412
PPTDRAFT_00419	tRNA_Asn_GTT	0.767971	0.878276	0.9393	NA	4.23352	0.422312	0.999418	1	0	2	5	0	0	0	0	0
PPTDRAFT_00420	tRNA_Ser_GGA	8683.07	0.949026	0.884709	0.999623	0.643806	0.222268	0.999418	5429	7859	6857	9643	5441	6026	8004	16448	6744
PPTDRAFT_00421	tRNA_Glu_TTC	7.8727	1.66741	0.300003	NA	2.36575	0.0948067	0.999418	13	4	4	21	16	3	8	2	4
PPTDRAFT_00422	tRNA_Val_TAC	212.469	0.914664	0.49154	0.999623	0.796598	0.0772795	0.999418	307	169	133	316	171	146	344	189	161
PPTDRAFT_00423	tRNA_Met_CAT	4.62227	0.509959	0.317335	NA	0.538563	0.359853	0.999418	14	3	2	6	3	1	3	6	4
PPTDRAFT_00424	tRNA_Asp_GTC	54.307	0.929393	0.715969	0.999623	1.10325	0.629844	0.999418	96	29	59	69	61	50	70	30	49
PPTDRAFT_00425	tRNA_Thr_TGT	248.447	0.916591	0.496145	0.999623	0.858865	0.232702	0.999418	518	120	180	386	195	179	443	134	232
PPTDRAFT_00426	tRNA_Tyr_GTA	106.855	0.89725	0.578105	0.999623	0.883661	0.525233	0.999418	189	52	96	172	117	46	198	59	86
PPTDRAFT_00427	tRNA_Lys_TTT	3215.08	1.20455	0.0828721	0.999623	0.906242	0.358213	0.999418	3978	2191	1806	4407	3719	2567	3645	3760	2642
PPTDRAFT_00428	tRNA_Leu_TAG	2046.03	1.39834	0.00901059	0.999623	0.877326	0.306641	0.999418	2058	1114	1243	2888	2063	1968	3323	2522	1299
PPTDRAFT_00429	tRNA_Pro_TGG	11.2539	2.62908	0.384874	0.999623	0.685918	0.712999	0.999418	0	10	1	4	2	2	1	53	2
PPTDRAFT_00430	tRNA_Gly_TCC	226.787	0.724905	0.0519313	0.999623	0.585473	0.0011391	0.174402	194	245	159	193	179	121	239	406	139
PPTDRAFT_00431	hypothetical protein	3.84405	1.88511	0.379589	NA	1.8999	0.374368	0.999418	1	5	2	5	11	2	2	1	4
PPTDRAFT_00432	Uncharacterized membrane protein YeiB	10.018	1.48863	0.350334	0.999623	1.26193	0.577897	0.999418	7	7	9	13	11	15	8	12	7
PPTDRAFT_00433	Predicted carboxypeptidase	15.1043	1.34059	0.395518	0.999623	1.29666	0.449645	0.999418	14	13	11	19	18	22	12	10	18
PPTDRAFT_00434	transcriptional attenuator, LytR family	6.34187	1.04413	0.93514	NA	1.69251	0.348501	0.999418	3	6	11	3	11	10	2	2	9
PPTDRAFT_00435	hypothetical protein	2.9526	0.333331	0.194362	NA	0.847973	0.856744	0.999418	5	7	1	0	4	2	1	1	3
PPTDRAFT_00436	hypothetical protein	3.57537	1.96787	0.37101	NA	2.37808	0.265805	0.999418	0	4	3	2	13	3	2	2	1
PPTDRAFT_00437	Predicted acyltransferases	1.07394	3.56678	0.392588	NA	1.62046	0.735381	0.999418	0	0	1	0	4	1	0	0	4
PPTDRAFT_00438	hypothetical protein	61.8425	0.860485	0.450069	0.999623	0.762965	0.170246	0.999418	53	58	65	53	68	54	73	45	83
PPTDRAFT_00439	Signal transduction histidine kinase	34.3967	1.14934	0.555087	0.999623	1.03445	0.884634	0.999418	31	23	37	31	47	42	36	29	35
PPTDRAFT_00440	hypothetical protein	3.7129	1.8134	0.413833	NA	4.90675	0.0553714	0.999418	5	1	6	4	6	10	5	0	0
PPTDRAFT_00441	Membrane protein CcdC involved in cytochrome C	148.281	1.2534	0.112128	0.999623	1.26022	0.103597	0.999418	191	74	153	213	106	273	176	76	158
PPTDRAFT_00442	disulfide bond formation protein DsbB	74.3757	1.18556	0.322178	0.999623	1.07658	0.665033	0.999418	108	36	67	105	70	94	94	52	75
PPTDRAFT_00443	Nitroreductase	1266.66	1.05728	0.617451	0.999623	1.19317	0.113731	0.999418	2194	433	1631	1921	657	2202	1583	537	1270
PPTDRAFT_00444	phosphatidylglycerol lysyltransferase	158.635	1.00869	0.949224	0.999623	0.984809	0.910155	0.999418	184	98	187	168	131	235	180	119	169
PPTDRAFT_00445	Predicted ATPase	265.345	0.992558	0.947261	0.999623	1.00658	0.953692	0.999418	443	138	250	426	215	250	428	152	225
PPTDRAFT_00446	Predicted transcriptional regulator YdeE,	176.273	1.02799	0.835607	0.999623	1.09185	0.510158	0.999418	271	112	158	262	158	192	196	135	153
PPTDRAFT_00447	MFS transporter, DHA1 family, multidrug	747.154	0.960098	0.66976	0.999623	0.954258	0.623701	0.999418	1066	499	706	920	654	840	945	571	709
PPTDRAFT_00448	6-phosphogluconolactonase	45.1845	0.876524	0.542441	0.999623	0.973751	0.903026	0.999418	33	52	48	26	65	49	37	37	44
PPTDRAFT_00449	transcriptional regulator, ArsR family	241.732	0.991894	0.944173	0.999623	1.11728	0.34291	0.999418	304	155	295	270	220	347	247	131	294
PPTDRAFT_00450	hypothetical protein	193.797	1.05364	0.675358	0.999623	1.07269	0.574192	0.999418	182	154	207	186	252	222	189	172	169
PPTDRAFT_00451	Predicted acyltransferase	35.5185	0.722509	0.169661	0.999623	0.649309	0.0656308	0.999418	32	28	49	22	30	38	38	27	57
PPTDRAFT_00452	hypothetical protein	17.6285	1.06245	0.847936	0.999623	1.36472	0.337935	0.999418	16	12	25	12	25	29	10	13	18
PPTDRAFT_00453	NAD(P)H-hydrate epimerase	31.3474	1.09477	0.721283	0.999623	0.922548	0.74699	0.999418	37	17	29	32	42	29	38	34	25
PPTDRAFT_00454	hypothetical protein	2.87933	1.27418	0.780598	NA	1.79041	0.513099	0.999418	0	5	2	0	6	6	0	1	4
PPTDRAFT_00455	phosphonoacetaldehyde hydrolase (EC 3.11.1.1)	10.0923	0.851605	0.700143	0.999623	1.05667	0.897104	0.999418	10	10	11	8	12	11	4	10	12
PPTDRAFT_00456	methyl-accepting chemotaxis protein	857.705	0.947775	0.57155	0.999623	1.05951	0.543009	0.999418	1054	690	890	957	827	1056	860	651	827
PPTDRAFT_00457	ribonucleoside-diphosphate reductase beta chain	131.282	1.00096	0.994596	0.999623	0.944355	0.685619	0.999418	227	73	95	238	109	90	238	78	99
PPTDRAFT_00458	ribonucleoside-diphosphate reductase alpha chain	121.284	0.975073	0.861854	0.999623	1.05182	0.728828	0.999418	245	65	87	228	85	100	217	54	91
PPTDRAFT_00459	uncharacterized protein, MTH1187 family	151.297	0.868666	0.298014	0.999623	1.02019	0.883696	0.999418	166	135	173	120	170	189	123	109	176
PPTDRAFT_00460	tRNA_Thr_CGT	6038.79	1.24461	0.548752	0.999623	0.512463	0.0669055	0.999418	2364	3221	4653	5058	4188	4485	5220	14557	6073
PPTDRAFT_00461	hypothetical protein	1.58822	1.2333	0.846509	NA	1.56708	0.685613	0.999418	3	1	1	0	2	4	3	1	0
PPTDRAFT_00462	Uncharacterized membrane protein YcaP, DUF421	14.2576	1.33518	0.500377	0.999623	1.31112	0.526662	0.999418	30	3	13	17	18	15	22	1	23
PPTDRAFT_00463	Rubrerythrin	4.16076	1.80709	0.388157	NA	1.66273	0.453749	0.999418	3	0	7	3	7	9	1	4	5
PPTDRAFT_00464	hypothetical protein	423.85	0.937706	0.630838	0.999623	0.912902	0.495704	0.999418	357	339	523	298	567	453	361	289	624
PPTDRAFT_00465	hypothetical protein	13.1995	1.06878	0.856425	0.999623	1.26695	0.526784	0.999418	17	7	17	25	9	16	19	7	9
PPTDRAFT_00466	hypothetical protein	178.296	0.712801	0.0121044	0.999623	0.665667	0.00247569	0.29113	134	180	202	93	175	166	123	246	193
PPTDRAFT_00467	Uncharacterized conserved protein	1.30219	5.79581	0.171326	NA	2.38194	0.469199	0.999418	0	1	0	1	3	3	1	2	0
PPTDRAFT_00468	hypothetical protein	0.418688	1	1	NA	0.200503	0.492344	0.999418	0	0	0	0	0	0	0	2	1
PPTDRAFT_00469	hypothetical protein	2.36424	1.00783	0.993126	NA	4.29963	0.163269	0.999418	0	3	7	1	4	4	0	0	2
PPTDRAFT_00470	hypothetical protein	1.63528	2.78616	0.373904	NA	1.8548	0.576693	0.999418	1	0	1	0	6	3	0	1	3
PPTDRAFT_00471	AloR1 receptor	48.0631	0.759366	0.205525	0.999623	1.09884	0.673175	0.999418	60	43	67	52	46	47	26	35	57
AloP1_peptide	AloP1 peptide	376.312	3.00885	1.18489e-19	9.18089e-17	0.847018	0.145402	0.999418	150	133	129	405	667	392	430	500	531
PPTDRAFT_00472	transcriptional regulator, HxlR family	11.2559	0.503601	0.104038	0.999623	0.558408	0.170443	0.999418	20	12	9	8	4	11	14	12	10
PPTDRAFT_00473	NAD(P)-dependent dehydrogenase, short-chain	128.577	1.04111	0.772657	0.999623	1.05274	0.712509	0.999418	157	84	137	140	123	180	134	86	151
PPTDRAFT_00474	AloR2 receptor	40.7321	1.10733	0.654885	0.999623	0.765548	0.226309	0.999418	28	26	42	28	55	41	33	45	62
PPTDRAFT_00475	AloP2 peptide	1067.17	3.88639	4.48518e-21	4.17032e-18	0.955994	0.750266	0.999418	355	262	363	919	2363	1328	1130	1133	1762
PPTDRAFT_00476	Predicted ester cyclase	48.6492	0.917814	0.686592	0.999623	0.900406	0.621055	0.999418	43	46	49	36	65	48	38	38	67
PPTDRAFT_00477	DNA-binding transcriptional regulator, MerR	712.63	0.910677	0.37285	0.999623	0.739883	0.00394846	0.405309	647	608	626	525	957	555	726	767	818
PPTDRAFT_00478	enoyl-[acyl-carrier protein] reductase II	15.6541	1.25609	0.503711	0.999623	1.08002	0.818566	0.999418	17	7	18	21	16	20	14	10	24
PPTDRAFT_00479	arginase	49.528	1.04118	0.85018	0.999623	0.79303	0.267474	0.999418	45	33	49	49	57	44	44	48	75
PPTDRAFT_00480	Arabinose efflux permease	9.9861	1.11217	0.796601	0.999623	1.48365	0.353736	0.999418	13	4	16	14	10	15	10	6	7
PPTDRAFT_00481	hypothetical protein	34.7549	0.712749	0.280495	0.999623	1.00652	0.983879	0.999418	24	6	112	9	17	65	16	2	91
PPTDRAFT_00482	YmaF family protein	1.78844	0.238964	0.175458	NA	0.582765	0.632619	0.999418	3	2	3	0	1	2	0	1	4
PPTDRAFT_00483	transcriptional regulator, AraC family	31.5894	1.02098	0.937737	0.999623	0.997137	0.991379	0.999418	40	18	33	20	45	41	36	28	27
PPTDRAFT_00484	NADP-dependent 3-hydroxy acid dehydrogenase YdfG	8.20415	1.0804	0.867149	NA	1.72055	0.265201	0.999418	8	8	9	7	14	11	3	3	11
PPTDRAFT_00485	protein FrlC	4.89899	1.01006	0.988506	NA	2.42479	0.237053	0.999418	0	12	3	0	11	7	0	2	3
PPTDRAFT_00486	fructoselysine transporter, APC superfamily	2.56492	3.18504	0.279024	NA	0.85816	0.8705	0.999418	3	0	0	0	9	2	3	1	6
PPTDRAFT_00487	Fructoselysine-6-P-deglycase FrlB with	20.1083	1.44219	0.21086	0.999623	1.81721	0.0470116	0.999418	22	12	21	26	31	32	16	11	16
PPTDRAFT_00488	fructoselysine 6-kinase	6.3483	0.417288	0.130169	NA	1.47789	0.548261	0.999418	2	12	16	4	7	3	3	4	1
PPTDRAFT_00489	GntR family transcriptional regulator, frlABCD	139.539	1.1106	0.495417	0.999623	1.01544	0.920239	0.999418	202	63	142	172	140	171	146	115	152
PPTDRAFT_00490	hypothetical protein	124.213	0.818073	0.192338	0.999623	0.820718	0.199803	0.999418	91	155	107	62	165	123	90	126	134
PPTDRAFT_00491	Acyltransferase family protein	1138.78	0.965939	0.762969	0.999623	0.878493	0.258948	0.999418	1516	604	1311	1282	1134	1110	1578	684	1464
PPTDRAFT_00492	SPRY domain-containing protein	926.747	0.958284	0.699059	0.999623	0.916659	0.429416	0.999418	1171	609	981	1026	972	926	1154	574	1172
PPTDRAFT_00493	hypothetical protein	12.0461	1.52034	0.278717	0.999623	2.02769	0.0773073	0.999418	9	7	17	16	12	29	11	2	13
PPTDRAFT_00494	protein of unknown function (DUF2935)	50.8366	1.13338	0.528666	0.999623	1.12634	0.548961	0.999418	45	31	69	59	45	80	49	30	66
PPTDRAFT_00495	ribosomal-protein-alanine N-acetyltransferase	65.3666	0.886205	0.533637	0.999623	0.85038	0.402145	0.999418	72	49	74	87	50	60	68	60	72
PPTDRAFT_00496	Dienelactone hydrolase	30.9661	0.86369	0.567997	0.999623	0.711887	0.178314	0.999418	51	20	21	28	29	28	45	30	31
PPTDRAFT_00497	hypothetical protein	18.9135	1.46692	0.254476	0.999623	1.43707	0.279674	0.999418	16	15	15	40	25	15	18	9	21
PPTDRAFT_00498	transcriptional regulator, ArsR family	48.8444	0.824133	0.34842	0.999623	1.26539	0.270733	0.999418	84	41	52	72	34	59	45	27	41
PPTDRAFT_00499	NADH-FMN oxidoreductase RutF, flavin reductase	11.262	1.28887	0.547952	0.999623	1.57037	0.294435	0.999418	24	6	6	12	14	17	17	7	4
PPTDRAFT_00500	O-acetylhomoserine (thiol)-lyase	2552.52	0.974428	0.791287	0.999623	0.956067	0.646159	0.999418	3376	1597	2716	3357	1866	3242	3107	1853	2673
PPTDRAFT_00501	NADPH-dependent 2,4-dienoyl-CoA reductase,	82.7122	0.973956	0.881206	0.999623	1.04267	0.813701	0.999418	118	59	77	108	65	103	127	55	59
PPTDRAFT_00502	PhnB protein	3.20897	1.15693	0.850528	NA	0.797744	0.761125	0.999418	1	4	2	1	3	6	2	4	4
PPTDRAFT_00503	hypothetical protein	1415.05	0.903001	0.33793	0.999623	0.896339	0.303994	0.999418	1365	1107	1649	1033	1707	1578	1080	1149	2021
PPTDRAFT_00504	hypothetical protein	154.919	1.43591	0.00888884	0.999623	1.09352	0.510038	0.999418	199	66	121	216	165	210	214	113	156
PPTDRAFT_00505	hypothetical protein	28.3809	0.966837	0.898114	0.999623	0.974518	0.921961	0.999418	31	26	24	36	37	19	39	20	23
PPTDRAFT_00506	BsrC	3.14554	0.739637	0.725383	NA	0.753484	0.741924	0.999418	0	6	3	2	2	4	8	1	1
PPTDRAFT_00507	DNA-binding transcriptional regulator, MarR	3.95617	0.646676	0.507726	NA	0.971918	0.966809	0.999418	5	3	6	2	5	4	1	4	5
PPTDRAFT_00508	Epoxyqueuosine reductase QueG (queuosine	4.69522	1.34262	0.640869	NA	1.37209	0.617342	0.999418	3	4	4	1	11	8	3	2	6
PPTDRAFT_00509	HD-GYP domain	391.441	1.07743	0.500022	0.999623	1.09645	0.405314	0.999418	363	331	389	387	433	530	303	337	432
PPTDRAFT_00510	two-component system, chemotaxis family, sensor	146.311	1.11636	0.421489	0.999623	1.1141	0.42983	0.999418	156	86	178	167	171	181	148	103	161
PPTDRAFT_00511	Uncharacterized conserved protein YbjT, contains	86.8051	1.10401	0.574771	0.999623	1.05821	0.747575	0.999418	93	58	89	113	85	102	94	88	64
PPTDRAFT_00512	protein of unknown function (DUF4179)	15.5984	1.51876	0.223556	0.999623	1.0557	0.869444	0.999418	13	8	13	16	22	21	13	14	22
PPTDRAFT_00513	RNA polymerase sigma-70 factor, ECF subfamily	4.24113	0.684269	0.591713	NA	0.451917	0.246695	0.999418	3	2	7	0	5	5	7	5	4
PPTDRAFT_00514	2-iminobutanoate/2-iminopropanoate deaminase	375.449	1.11299	0.37008	0.999623	1.12229	0.333781	0.999418	553	142	462	556	201	663	459	182	430
PPTDRAFT_00515	UDP-N-acetylglucosamine-N-acetylmuramylpentapeptide N-acetylglucosamine transferase	36.2858	1.04321	0.864388	0.999623	1.0313	0.900843	0.999418	32	24	49	53	33	36	32	30	42
PPTDRAFT_00516	hypothetical protein	11.1197	0.763274	0.524995	0.999623	0.77725	0.553755	0.999418	6	11	17	3	12	17	9	5	20
PPTDRAFT_00517	bile acid:Na+ symporter, BASS family	84.4472	0.981763	0.917443	0.999623	0.967453	0.851908	0.999418	156	52	57	150	72	61	118	49	83
PPTDRAFT_00518	2,4-dienoyl-CoA reductase	195.954	1.06444	0.618883	0.999623	1.12224	0.359453	0.999418	295	114	188	289	176	230	237	140	165
PPTDRAFT_00519	ribosomal-protein-alanine N-acetyltransferase	35.649	0.980917	0.93678	0.999623	1.24479	0.376746	0.999418	45	32	35	47	36	43	44	13	36
PPTDRAFT_00520	two-component system, response regulator YesN	19.6016	0.78525	0.422931	0.999623	1.95479	0.0447092	0.999418	19	31	23	16	27	24	11	9	9
PPTDRAFT_00521	two-component system, sensor histidine kinase	63.1396	0.691563	0.0438906	0.999623	0.815416	0.270558	0.999418	87	50	84	60	40	74	70	40	78
PPTDRAFT_00522	raffinose/stachyose/melibiose transport system	13.0933	0.812603	0.576659	0.999623	0.820908	0.595713	0.999418	10	9	23	10	12	15	12	8	21
PPTDRAFT_00523	carbohydrate ABC transporter membrane protein 2,	9.65228	0.778133	0.563997	0.999623	1.15816	0.74548	0.999418	8	12	11	4	9	18	4	8	10
PPTDRAFT_00524	raffinose/stachyose/melibiose transport system	17.5532	1.18494	0.629097	0.999623	1.33541	0.415717	0.999418	9	18	19	18	21	22	11	24	7
PPTDRAFT_00525	Dihydrofolate reductase	15.5254	1.04412	0.89652	0.999623	1.65962	0.147255	0.999418	14	11	27	16	15	30	11	5	17
PPTDRAFT_00526	Predicted DNA-binding transcriptional regulator	8.48875	0.843393	0.73468	NA	0.856101	0.757516	0.999418	8	13	4	3	14	8	12	4	7
PPTDRAFT_00527	Superfamily II DNA or RNA helicase, SNF2 family	179.111	1.00275	0.982432	0.999623	0.989632	0.933376	0.999418	249	137	136	228	194	162	232	155	134
PPTDRAFT_00528	hypothetical protein	56.3069	0.909558	0.642835	0.999623	1.05757	0.786522	0.999418	113	47	29	90	44	48	79	36	38
PPTDRAFT_00529	D-alanyl-D-alanine carboxypeptidase	257.002	0.953651	0.706494	0.999623	0.988288	0.925591	0.999418	418	166	221	386	171	299	365	156	243
PPTDRAFT_00530	hypothetical protein	38.5112	0.934762	0.768798	0.999623	0.970724	0.897268	0.999418	56	23	41	43	37	43	50	34	28
PPTDRAFT_00531	Glutathionylspermidine synthase	165.453	1.04015	0.787673	0.999623	1.12213	0.431979	0.999418	237	130	127	252	135	197	211	96	155
PPTDRAFT_00532	putative membrane protein	164.138	0.967231	0.804516	0.999623	1.02668	0.845364	0.999418	285	83	166	250	144	155	216	100	158
PPTDRAFT_00533	Predicted dehydrogenase	30.6165	1.02057	0.937166	0.999623	1.06235	0.81541	0.999418	28	21	41	39	34	31	40	21	26
PPTDRAFT_00534	drug resistance transporter, EmrB/QacA subfamily	39.3462	1.20684	0.412875	0.999623	1.29461	0.26358	0.999418	81	17	24	86	37	30	55	26	21
PPTDRAFT_00535	DNA-binding transcriptional regulator, MarR	32.1567	0.951949	0.851657	0.999623	1.03104	0.908081	0.999418	71	11	32	36	23	44	57	13	29
PPTDRAFT_00536	transcriptional regulator, TetR family	66.6823	0.760209	0.137424	0.999623	0.772209	0.161639	0.999418	98	56	60	62	53	68	74	57	76
PPTDRAFT_00537	Predicted arabinose efflux permease, MFS family	13.7803	1.3637	0.423078	0.999623	1.60346	0.230205	0.999418	15	10	10	39	17	6	13	9	8
PPTDRAFT_00538	Protein of unknown function (DUF3995)	1.09874	3.94765	0.306338	NA	1.10305	0.934152	0.999418	0	0	1	1	3	1	1	1	2
PPTDRAFT_00540	threonyl-tRNA synthetase	634.174	1.04174	0.725501	0.999623	1.1088	0.375608	0.999418	1067	345	561	1141	386	775	919	362	512
PPTDRAFT_00541	putative GTP pyrophosphokinase	365.197	1.16199	0.204941	0.999623	1.13876	0.271918	0.999418	466	151	463	462	260	656	359	216	457
PPTDRAFT_00542	S-ribosylhomocysteine lyase /quorum-sensing	7749.03	0.881952	0.159224	0.999623	0.897049	0.22343	0.999418	10098	6233	7192	8176	9072	6332	9329	6236	7342
PPTDRAFT_00543	NAD(P)-dependent dehydrogenase, short-chain	5140.61	0.973734	0.742719	0.999623	1.00539	0.947117	0.999418	8122	2734	5469	7439	4216	5462	7172	3053	5042
PPTDRAFT_00544	D-methionine transport system substrate-binding	8496.56	0.915949	0.286982	0.999623	0.945442	0.496263	0.999418	13118	5701	7868	11599	7695	7713	11692	5545	8206
PPTDRAFT_00545	AraC-type DNA-binding protein	90.6448	1.16521	0.355167	0.999623	0.893402	0.486815	0.999418	70	65	88	83	82	138	85	83	125
PPTDRAFT_00546	alpha-galactosidase	170.109	1.02309	0.861749	0.999623	1.01082	0.934447	0.999418	229	90	198	234	139	205	192	103	214
PPTDRAFT_00547	two-component system, sensor histidine kinase	16.084	0.938298	0.856712	0.999623	2.06453	0.0578172	0.999418	17	16	23	14	34	14	6	5	15
PPTDRAFT_00548	two-component system, response regulator YesN	10.6704	1.54058	0.324321	0.999623	1.45627	0.388531	0.999418	5	10	10	16	14	12	4	7	17
PPTDRAFT_00549	carbohydrate ABC transporter membrane protein 1,	3.88769	1.06432	0.932183	NA	6.05958	0.0510251	0.999418	1	10	2	1	5	11	1	0	1
PPTDRAFT_00550	putative aldouronate transport system permease	2.22689	2.30581	0.365143	NA	9.87387	0.0385696	0.999418	0	2	4	2	7	4	0	0	1
PPTDRAFT_00551	carbohydrate ABC transporter substrate-binding	17.63	0.726136	0.339391	0.999623	1.2053	0.593842	0.999418	21	21	21	18	28	9	16	8	14
PPTDRAFT_00552	mannan endo-1,4-beta-mannosidase	7.9416	4.05921	0.0209884	NA	2.09588	0.185069	0.999418	4	2	2	3	31	13	3	2	13
PPTDRAFT_00553	Acetyltransferases	92.5549	0.980588	0.90065	0.999623	0.955858	0.773242	0.999418	103	76	84	84	107	105	94	87	87
PPTDRAFT_00554	SMI1 / KNR4 family (SUKH-1)	57.5707	1.18321	0.374979	0.999623	1.22227	0.29105	0.999418	64	36	62	68	66	81	64	43	47
PPTDRAFT_00555	uncharacterized oxidoreductase	66.4671	1.37002	0.0928272	0.999623	1.29233	0.16853	0.999418	84	23	77	78	56	138	77	30	81
PPTDRAFT_00556	DNA helicase-2 / ATP-dependent DNA helicase PcrA	72.5375	0.95046	0.772373	0.999623	0.822767	0.261287	0.999418	88	54	60	72	80	66	75	74	80
PPTDRAFT_00557	hypothetical protein	85.8903	0.748218	0.0765428	0.999623	0.771597	0.113968	0.999418	127	68	86	94	62	80	105	71	91
PPTDRAFT_00558	Predicted transcriptional regulators	68.793	0.985602	0.937906	0.999623	1.10974	0.579071	0.999418	101	55	56	101	54	81	102	38	54
PPTDRAFT_00559	Isopentenyldiphosphate isomerase	36.145	0.912608	0.700724	0.999623	0.902373	0.665496	0.999418	46	31	31	34	37	40	54	24	33
PPTDRAFT_00560	hypothetical protein	107.839	0.915235	0.548161	0.999623	0.884678	0.404688	0.999418	151	76	99	141	98	95	154	79	102
PPTDRAFT_00561	probable phosphoglycerate mutase	160.043	1.0219	0.875045	0.999623	1.0437	0.756317	0.999418	238	87	167	245	113	198	220	107	138
PPTDRAFT_00562	large conductance mechanosensitive channel	235.933	1.12531	0.35302	0.999623	1.10453	0.433183	0.999418	463	78	218	409	153	292	367	115	214
PPTDRAFT_00563	alkylhydroperoxidase AhpD family core	31.2797	1.09202	0.736624	0.999623	1.01192	0.963662	0.999418	38	15	35	26	46	35	29	24	40
PPTDRAFT_00564	RNA polymerase sigma-70 factor, ECF subfamily	99.5688	1.18264	0.311706	0.999623	1.09872	0.568208	0.999418	96	83	80	109	105	141	81	84	117
PPTDRAFT_00565	Uncharacterized membrane protein	41.8056	0.866534	0.530943	0.999623	0.859182	0.506471	0.999418	31	47	43	31	39	53	39	34	50
PPTDRAFT_00566	MOSC domain-containing protein YiiM	99.3683	1.04114	0.791136	0.999623	1.11609	0.472781	0.999418	117	59	126	124	85	141	94	62	121
PPTDRAFT_00567	hypothetical protein	15.1651	1.39727	0.33999	0.999623	1.02944	0.931849	0.999418	13	10	11	11	22	23	16	15	15
PPTDRAFT_00568	processive 1,2-diacylglycerol	19.2639	1.72449	0.0965287	0.999623	1.27168	0.449296	0.999418	21	13	8	32	25	24	24	9	24
PPTDRAFT_00569	CubicO group peptidase, beta-lactamase class C	29.2567	1.1215	0.679478	0.999623	1.16949	0.573676	0.999418	48	12	31	36	31	37	30	10	47
PPTDRAFT_00570	hypothetical protein	3076.71	0.877538	0.274786	0.999623	0.878407	0.278453	0.999418	2032	2679	4256	1695	3784	3639	1981	2124	5238
PPTDRAFT_00571	methionyl aminopeptidase	3.79418	3.49651	0.115575	NA	1.53978	0.541047	0.999418	1	2	1	2	10	6	0	4	7
PPTDRAFT_00572	L-amino acid N-acyltransferase YncA	26.6411	0.693003	0.182563	0.999623	0.83241	0.511012	0.999418	37	26	28	24	28	20	22	18	36
PPTDRAFT_00573	hypothetical protein	8.34204	1.897	0.189249	NA	1.3585	0.511671	0.999418	2	6	7	3	19	14	3	9	9
PPTDRAFT_00574	protein of unknown function (DUF1858)	1.86773	0.83232	0.851	NA	2.21276	0.464725	0.999418	4	1	2	1	3	3	0	0	4
PPTDRAFT_00575	hypothetical protein	43.7499	0.848322	0.439977	0.999623	1.0348	0.874493	0.999418	47	36	61	50	35	54	45	28	45
PPTDRAFT_00576	GntR family transcriptional regulator	13.9088	0.421356	0.0374489	0.999623	0.497083	0.0959017	0.999418	8	27	14	8	7	8	18	14	9
PPTDRAFT_00577	ABC-2 type transport system ATP-binding protein	27.8561	0.863106	0.582042	0.999623	1.04349	0.875508	0.999418	28	20	43	32	32	24	28	21	25
PPTDRAFT_00578	ABC-2 type transport system ATP-binding protein	20.706	0.755764	0.387646	0.999623	1.69531	0.128385	0.999418	34	19	28	10	29	34	13	5	20
PPTDRAFT_00579	ABC-2 type transport system permease protein	74.4396	0.943566	0.74171	0.999623	0.995711	0.980611	0.999418	89	55	83	96	62	86	106	43	72
PPTDRAFT_00580	transcriptional regulator, TetR family	86.8429	0.892169	0.476805	0.999623	1.22092	0.224459	0.999418	170	45	102	125	67	104	114	35	76
PPTDRAFT_00581	2-keto-4-pentenoate	37.346	0.82329	0.40869	0.999623	1.12417	0.627672	0.999418	57	29	45	51	38	31	34	19	42
PPTDRAFT_00582	Glyoxylase, beta-lactamase superfamily II	10.7135	0.985976	0.972422	0.999623	1.38183	0.444014	0.999418	15	5	16	12	12	15	8	10	6
PPTDRAFT_00583	Pimeloyl-ACP methyl ester carboxylesterase	157.251	0.925985	0.582105	0.999623	0.943785	0.679066	0.999418	202	113	160	164	196	136	174	121	164
PPTDRAFT_00584	Sugar kinase of the NBD/HSP70 family, may	241.172	1.0055	0.965465	0.999623	1.02822	0.826238	0.999418	296	141	293	274	276	255	281	169	247
PPTDRAFT_00585	purine-nucleoside phosphorylase	21.4737	0.880191	0.667209	0.999623	1.20802	0.536079	0.999418	26	14	34	23	28	20	17	12	24
PPTDRAFT_00586	Threonine/homoserine efflux transporter RhtA	8.8285	1.20736	0.722258	NA	0.917932	0.868845	0.999418	17	0	11	9	3	22	10	8	7
PPTDRAFT_00587	tRNA(Arg) A34 adenosine deaminase TadA	13.9664	0.967131	0.925891	0.999623	0.839792	0.622236	0.999418	16	7	18	12	14	17	17	8	22
PPTDRAFT_00588	phosphopentomutase	11.6997	1.2559	0.563318	0.999623	1.0752	0.851694	0.999418	8	10	11	15	11	16	10	8	17
PPTDRAFT_00589	MFS transporter, NHS family, xanthosine permease	20.3898	1.04886	0.874805	0.999623	1.01326	0.965162	0.999418	30	8	25	23	18	28	24	9	31
PPTDRAFT_00590	Predicted oxidoreductase	17.1795	0.831579	0.577862	0.999623	1.19906	0.59606	0.999418	22	16	21	21	9	28	16	11	14
PPTDRAFT_00591	Aldo/keto reductase	10.2914	0.853639	0.711078	0.999623	1.1575	0.739083	0.999418	9	10	15	16	5	13	9	8	8
PPTDRAFT_00592	DNA-binding transcriptional regulator, MerR	98.7777	0.883058	0.42338	0.999623	0.955861	0.772584	0.999418	111	85	104	99	103	101	84	97	94
PPTDRAFT_00593	NADPH:quinone reductase	44.4379	1.24665	0.337628	0.999623	1.09019	0.704002	0.999418	28	26	63	53	31	78	30	33	69
PPTDRAFT_00594	hypothetical protein	171.068	0.79603	0.137638	0.999623	0.777436	0.101105	0.999418	116	206	150	68	277	138	103	176	206
PPTDRAFT_00595	NAD(P)-dependent dehydrogenase, short-chain	12.5477	1.34292	0.451491	0.999623	0.895544	0.769196	0.999418	13	3	16	15	11	17	22	5	20
PPTDRAFT_00596	DNA-binding transcriptional regulator, MarR	104.232	0.833659	0.292094	0.999623	0.727957	0.0639758	0.999418	75	105	105	46	146	101	87	94	146
PPTDRAFT_00597	Predicted Na+-dependent transporter	66.1271	1.01981	0.920983	0.999623	0.992548	0.969762	0.999418	75	49	66	71	53	97	83	58	52
PPTDRAFT_00598	Transcriptional regulator containing an amidase	7.75751	0.959495	0.930064	NA	0.774105	0.578592	0.999418	8	6	7	9	7	7	10	7	9
PPTDRAFT_00599	Sugar-binding cellulase-like	9.20324	0.620484	0.328588	0.999623	0.962059	0.938982	0.999418	6	10	19	3	7	17	11	1	11
PPTDRAFT_00600	Beta-galactosidase	31.1758	1.05428	0.841736	0.999623	0.966846	0.897897	0.999418	31	12	50	27	38	38	35	22	38
PPTDRAFT_00601	mannan endo-1,4-beta-mannosidase	4.7682	0.701532	0.567861	NA	3.16502	0.124821	0.999418	2	4	18	5	3	8	2	0	3
PPTDRAFT_00602	5'(3')-deoxyribonucleotidase	293.187	1.03646	0.778057	0.999623	0.952889	0.70316	0.999418	306	216	292	266	352	346	317	194	388
PPTDRAFT_00603	Putative GTP cyclohydrolase 1 type 2, NIF3	34.4515	0.755458	0.24409	0.999623	0.774139	0.288457	0.999418	38	32	37	24	29	42	31	27	49
PPTDRAFT_00604	Beta-galactosidase/beta-glucuronidase	5.13106	1.10686	0.860166	NA	4.35661	0.0366908	0.999418	6	6	5	4	11	9	0	1	4
PPTDRAFT_00605	beta-galactosidase	34.5427	0.861381	0.535293	0.999623	1.04255	0.864679	0.999418	48	22	46	29	42	39	39	21	34
PPTDRAFT_00606	transcriptional regulator, ArsR family	67.6156	0.964386	0.844363	0.999623	0.900501	0.568403	0.999418	64	62	61	65	72	71	53	65	84
PPTDRAFT_00607	Sugar phosphate permease	114.054	0.86302	0.319533	0.999623	0.922362	0.586546	0.999418	140	88	128	137	111	101	134	93	104
PPTDRAFT_00608	16S rRNA. Bacterial SSU	2.41927	0.381396	0.303434	NA	1.06342	0.951828	0.999418	1	5	3	3	3	0	4	1	0
PPTDRAFT_00609	DNA-binding transcriptional regulator, MarR	348.371	0.927882	0.561601	0.999623	0.902256	0.424623	0.999418	385	264	373	307	458	318	407	252	391
PPTDRAFT_00610	Uncharacterized OsmC-related protein	21.883	0.676067	0.257054	0.999623	0.896111	0.755759	0.999418	7	29	36	8	9	47	9	14	33
PPTDRAFT_00611	dihydrolipoamide dehydrogenase	64.8139	1.07518	0.69087	0.999623	1.00512	0.977486	0.999418	43	36	103	43	53	130	42	42	110
PPTDRAFT_00612	Fucose permease	8.8485	0.714657	0.468171	NA	1.30712	0.584137	0.999418	8	13	11	9	8	10	12	4	3
PPTDRAFT_00613	maltose O-acetyltransferase	19.1775	1.3897	0.313184	0.999623	1.51665	0.205382	0.999418	21	14	16	20	27	33	26	6	17
PPTDRAFT_00614	transcriptional regulator, XRE family with cupin	35.4273	0.924433	0.737432	0.999623	1.05637	0.817046	0.999418	46	21	48	43	37	36	34	23	41
PPTDRAFT_00615	Threonine/homoserine/homoserine lactone efflux	7.08797	1.15396	0.791391	NA	1.24809	0.684147	0.999418	15	0	11	6	8	10	11	2	8
PPTDRAFT_00616	trehalose-6-phosphate hydrolase	12.798	1.37711	0.432759	0.999623	1.21423	0.629986	0.999418	9	2	27	16	13	20	13	9	13
PPTDRAFT_00617	PTS system trehalose-specific IIB component, Glc	12.5174	1.02016	0.95641	0.999623	1.71298	0.164905	0.999418	12	11	18	13	14	21	5	7	13
PPTDRAFT_00618	GntR family transcriptional regulator, trehalose	435.249	0.988567	0.916031	0.999623	1.01545	0.888317	0.999418	367	400	466	397	561	451	344	372	489
PPTDRAFT_00619	spore germination protein	17.1923	0.856517	0.632516	0.999623	1.15386	0.667775	0.999418	18	20	17	19	18	17	10	15	16
PPTDRAFT_00620	spore germination protein	6.20606	0.804802	0.693877	NA	1.05594	0.923348	0.999418	2	9	9	7	5	6	6	5	4
PPTDRAFT_00621	spore germination protein	5.04787	1.34687	0.627769	NA	1.08309	0.894197	0.999418	3	1	9	4	9	5	3	5	7
PPTDRAFT_00622	nitrite reductase (NADH) large subunit	34.9738	0.757573	0.233154	0.999623	1.52631	0.0894506	0.999418	41	30	64	24	47	46	19	18	29
PPTDRAFT_00623	nitrite reductase (NADH) small subunit	8.69664	1.16846	0.738169	NA	2.64591	0.0566906	0.999418	15	1	19	18	9	11	5	3	5
PPTDRAFT_00624	BclB C-terminal domain-containing protein	10.4045	0.821031	0.641774	0.999623	0.728721	0.450128	0.999418	6	11	11	5	15	8	6	12	14
PPTDRAFT_00625	S-layer homology domain-containing protein	595.525	1.0604	0.568647	0.999623	1.0395	0.706072	0.999418	1160	218	486	1291	322	532	1146	269	425
PPTDRAFT_00626	Phage Tail Collar Domain	119.856	1.01906	0.897261	0.999623	0.948442	0.71562	0.999418	231	58	85	205	82	111	211	71	97
PPTDRAFT_00627	spore germination protein	9.28981	0.604808	0.296367	0.999623	1.82362	0.265586	0.999418	2	18	18	4	13	7	0	6	7
PPTDRAFT_00628	spore germination protein	5.92908	0.958296	0.940809	NA	1.4421	0.541331	0.999418	1	8	10	2	12	7	3	2	6
PPTDRAFT_00629	spore germination protein	10.6093	0.746079	0.527522	0.999623	1.47322	0.431185	0.999418	10	14	11	6	21	7	0	7	14
PPTDRAFT_00630	DNA-binding transcriptional regulator, PadR	91.934	1.08138	0.616022	0.999623	1.18861	0.271466	0.999418	113	57	107	125	95	112	104	53	93
PPTDRAFT_00631	phenolic acid decarboxylase	50.7859	0.904455	0.65351	0.999623	0.920997	0.713162	0.999418	59	52	38	73	42	44	76	29	49
PPTDRAFT_00632	hypothetical protein	10.7278	0.975299	0.95541	0.999623	0.828784	0.670151	0.999418	17	3	13	20	3	13	18	10	6
PPTDRAFT_00633	transcriptional regulator, HxlR family	384.271	0.965924	0.767707	0.999623	0.89251	0.331181	0.999418	333	226	569	279	367	568	377	223	627
PPTDRAFT_00634	glucosylceramidase	6.02011	1.57578	0.423023	NA	2.23886	0.172993	0.999418	5	3	8	2	13	15	5	1	5
PPTDRAFT_00635	DNA-binding response regulator, OmpR family,	36.796	0.9456	0.806955	0.999623	1.00891	0.969241	0.999418	52	21	43	40	40	40	38	27	40
PPTDRAFT_00636	HAMP domain-containing protein	43.5525	0.808264	0.326303	0.999623	0.848462	0.45022	0.999418	61	40	36	39	42	43	58	38	34
PPTDRAFT_00637	CDP-diacylglycerol--serine	14.1796	0.979078	0.95212	0.999623	1.37268	0.38491	0.999418	32	8	11	23	12	16	16	9	8
PPTDRAFT_00638	membrane protein DedA, SNARE-associated domain	21.2785	0.776098	0.391545	0.999623	0.890602	0.698678	0.999418	43	12	21	35	10	20	32	10	22
PPTDRAFT_00639	protein PsiE	158.39	1.00028	0.998341	0.999623	1.01092	0.935479	0.999418	144	122	187	115	180	236	138	127	181
PPTDRAFT_00640	Predicted PurR-regulated permease PerM	353.414	1.06048	0.585671	0.999623	1.17616	0.133616	0.999418	460	181	463	408	315	555	353	204	401
PPTDRAFT_00641	Uncharacterized membrane protein	13.317	0.529173	0.109802	0.999623	0.51165	0.0913928	0.999418	17	17	10	5	10	12	21	10	15
PPTDRAFT_00642	NAD(P)H-dependent FMN reductase	26.5807	1.16502	0.59178	0.999623	1.12747	0.672453	0.999418	40	10	29	27	19	52	41	7	36
PPTDRAFT_00643	ketopantoate reductase (EC 1.1.1.169)	343.338	1.12674	0.343456	0.999623	0.98325	0.892769	0.999418	307	166	472	311	254	656	269	269	497
PPTDRAFT_00644	pan motif	161.452	1.02555	0.862213	0.999623	0.848154	0.252539	0.999418	135	101	194	142	199	158	142	171	199
PPTDRAFT_00645	Predicted DNA-binding protein, MmcQ/YjbR family	107.155	0.765955	0.117818	0.999623	0.830166	0.276929	0.999418	118	102	117	70	128	105	96	72	150
PPTDRAFT_00646	putative NAD(P)H nitroreductase	114.719	0.903875	0.551775	0.999623	0.877444	0.440532	0.999418	137	88	117	112	144	94	160	70	127
PPTDRAFT_00647	glyoxalase family protein	94.7806	1.03471	0.833595	0.999623	1.12554	0.468808	0.999418	122	54	116	135	66	139	130	51	87
PPTDRAFT_00648	Superfamily II DNA or RNA helicase, SNF2 family	127.05	0.888324	0.404832	0.999623	0.841608	0.223258	0.999418	156	87	141	146	104	133	143	101	155
PPTDRAFT_00649	macrolide phosphotransferase	467.442	1.15264	0.223339	0.999623	1.15184	0.225431	0.999418	452	266	612	581	403	720	360	304	659
PPTDRAFT_00650	Zn-dependent protease (includes SpoIVFB)	294.855	0.911244	0.411541	0.999623	0.927229	0.504587	0.999418	339	198	365	282	229	431	296	201	389
PPTDRAFT_00651	AraC-type DNA-binding protein	12.481	0.72138	0.426716	0.999623	1.09131	0.837031	0.999418	7	19	17	14	8	14	13	8	8
PPTDRAFT_00652	glycoside/pentoside/hexuronide:cation symporter,	5.40883	0.916381	0.880921	NA	1.01832	0.975401	0.999418	6	6	4	3	11	4	6	2	6
PPTDRAFT_00653	beta-galactosidase	55.3638	1.0131	0.947396	0.999623	0.969142	0.873249	0.999418	53	50	51	57	61	62	53	41	69
PPTDRAFT_00654	two-component system, sensor histidine kinase	23.9274	1.01119	0.971031	0.999623	1.0492	0.875861	0.999418	20	25	22	20	41	20	32	12	21
PPTDRAFT_00655	two-component system, response regulator YesN	7.96554	0.652066	0.390688	NA	1.65815	0.356407	0.999418	7	14	9	3	18	5	6	2	3
PPTDRAFT_00656	raffinose/stachyose/melibiose transport system	7.08047	1.33162	0.604774	NA	1.9061	0.260767	0.999418	4	5	12	7	14	6	2	1	14
PPTDRAFT_00657	carbohydrate ABC transporter membrane protein 1,	6.49122	0.568229	0.308965	NA	1.18442	0.775531	0.999418	7	9	8	0	12	8	3	3	6
PPTDRAFT_00658	raffinose/stachyose/melibiose transport system	4.22374	0.833694	0.781937	NA	1.35504	0.659768	0.999418	4	3	8	3	6	4	1	1	9
PPTDRAFT_00659	mannan endo-1,4-beta-mannosidase	50.1574	1.08793	0.68429	0.999623	1.01497	0.942473	0.999418	60	22	65	62	26	94	58	28	66
PPTDRAFT_00660	hypothetical protein	13.7074	0.81442	0.618612	0.999623	1.11163	0.803076	0.999418	5	27	10	9	19	8	2	14	14
PPTDRAFT_00661	hypothetical protein	11.5048	0.711607	0.4066	0.999623	0.848024	0.692052	0.999418	13	6	20	5	12	15	5	8	22
PPTDRAFT_00662	Concanavalin A-like lectin/glucanases	26.324	1.05337	0.856605	0.999623	1.02815	0.922929	0.999418	7	25	34	5	38	46	5	24	44
PPTDRAFT_00663	Uncharacterized protein YjbI, contains	75.3634	0.877837	0.458876	0.999623	0.807838	0.222214	0.999418	65	73	76	66	69	82	72	71	91
PPTDRAFT_00664	protein of unknown function (DUF1259)	410.08	0.782516	0.0541296	0.999623	0.72585	0.011709	0.785648	112	527	430	89	662	313	102	544	547
PPTDRAFT_00665	GntR family transcriptional regulator / MocR	50.7946	0.946325	0.78333	0.999623	1.11383	0.596055	0.999418	51	34	78	46	49	78	52	30	53
PPTDRAFT_00666	Pyridoxamine 5'-phosphate oxidase	4.7441	1.33606	0.630872	NA	1.05209	0.931017	0.999418	3	4	4	6	7	4	4	4	6
PPTDRAFT_00667	transcriptional regulator, TetR family	8.36492	1.55697	0.379566	NA	1.38249	0.515104	0.999418	4	2	15	7	15	10	2	8	13
PPTDRAFT_00668	hypothetical protein	273.219	1.01082	0.92853	0.999623	1.13662	0.28943	0.999418	112	116	617	91	183	732	87	123	530
PPTDRAFT_00669	hypothetical protein	740.246	1.04524	0.726571	0.999623	1.0038	0.976055	0.999418	293	225	1673	272	419	1729	187	328	1934
PPTDRAFT_00670	DNA-binding transcriptional regulator, MerR	8.86771	0.885572	0.783983	NA	0.881527	0.775922	0.999418	10	6	10	7	13	7	9	9	8
PPTDRAFT_00671	Predicted arabinose efflux permease, MFS family	13.9259	1.17888	0.657998	0.999623	1.27432	0.517281	0.999418	19	7	15	19	15	18	9	6	24
PPTDRAFT_00672	Nucleotide-binding universal stress protein,	7.66843	0.388456	0.0676602	NA	0.58756	0.31861	0.999418	7	10	14	3	10	2	8	5	7
PPTDRAFT_00673	Acyl-CoA reductase	31.7884	1.17506	0.609957	0.999623	1.07289	0.822986	0.999418	34	36	11	25	35	53	36	17	39
PPTDRAFT_00674	NAD(P)-dependent dehydrogenase, short-chain	15.865	0.8608	0.65297	0.999623	0.849335	0.623687	0.999418	20	12	16	14	15	18	15	15	18
PPTDRAFT_00675	Uncharacterized conserved protein, DUF1330	4.4448	1.0464	0.944529	NA	0.916716	0.892506	0.999418	9	1	4	3	4	7	6	1	9
PPTDRAFT_00676	hypothetical protein	11.1952	0.95379	0.912444	0.999623	1.0175	0.968017	0.999418	15	12	5	7	10	20	9	9	13
PPTDRAFT_00677	Predicted DNA-binding transcriptional regulator	20.4147	1.13707	0.66497	0.999623	1.41775	0.250108	0.999418	17	15	29	23	27	27	14	11	24
PPTDRAFT_00678	NAD(P)H dehydrogenase (quinone)	17.0432	0.829981	0.561651	0.999623	1.12498	0.721516	0.999418	31	9	23	23	14	18	22	6	18
PPTDRAFT_00679	transcriptional pleiotropic regulator of	50.4509	0.977087	0.907281	0.999623	0.884542	0.533797	0.999418	72	24	57	69	36	57	77	30	58
PPTDRAFT_00680	hypothetical protein	105.79	1.03609	0.813341	0.999623	1.17607	0.284519	0.999418	128	64	135	129	93	156	90	68	124
PPTDRAFT_00681	DNA-binding transcriptional regulator, MerR	255.419	0.918798	0.463816	0.999623	0.893792	0.330639	0.999418	275	206	267	236	265	286	255	202	315
PPTDRAFT_00682	DNA-binding transcriptional regulator, MerR	27.7729	0.733442	0.229085	0.999623	0.824582	0.45885	0.999418	30	26	34	18	27	32	25	24	31
PPTDRAFT_00683	hypothetical protein	137.01	1.04955	0.752373	0.999623	1.09357	0.560187	0.999418	167	70	183	168	95	230	146	96	136
PPTDRAFT_00684	GAF domain-containing protein	151.994	1.22371	0.172645	0.999623	1.16797	0.292596	0.999418	214	60	170	175	149	243	196	78	172
PPTDRAFT_00685	hypothetical protein	100.862	0.960944	0.82191	0.999623	0.8707	0.431047	0.999418	64	54	163	35	88	213	66	53	206
PPTDRAFT_00686	ribosomal-protein-alanine N-acetyltransferase	34.528	0.928005	0.752634	0.999623	0.982174	0.939805	0.999418	50	32	23	49	34	27	42	27	28
PPTDRAFT_00687	energy-coupling factor transport system permease	17.0671	0.922871	0.807264	0.999623	0.781471	0.44631	0.999418	24	9	17	24	14	13	33	11	16
PPTDRAFT_00688	energy-coupling factor transport system	100.461	0.751582	0.134096	0.999623	0.71272	0.0745546	0.999418	197	63	63	200	35	59	205	71	62
PPTDRAFT_00689	energy-coupling factor transport system	51.8653	1.56904	0.0323501	0.999623	1.30241	0.200043	0.999418	96	23	14	122	62	26	102	34	16
PPTDRAFT_00690	drug resistance transporter, EmrB/QacA subfamily	90.4014	0.932585	0.662412	0.999623	1.08277	0.622607	0.999418	170	47	90	148	58	102	130	37	92
PPTDRAFT_00691	levansucrase	13.4835	0.970581	0.937801	0.999623	1.28742	0.520885	0.999418	8	15	17	11	21	12	3	11	18
PPTDRAFT_00692	levanbiose-producing levanase	19.6353	0.862055	0.648506	0.999623	1.63524	0.154616	0.999418	20	28	18	17	18	33	6	13	18
PPTDRAFT_00693	MarR family transcriptional regulator, 2-MHQ and	24.5124	0.955479	0.871998	0.999623	0.825835	0.492743	0.999418	23	20	24	18	21	36	26	25	26
PPTDRAFT_00694	hypothetical protein	45.6268	0.887585	0.596602	0.999623	1.03766	0.871191	0.999418	45	28	73	33	45	66	27	21	87
PPTDRAFT_00695	similar to spore coat protein	5.13079	1.27187	0.705098	NA	0.885791	0.842875	0.999418	0	6	6	2	5	10	3	5	7
PPTDRAFT_00696	similar to spore coat protein	21.4069	0.870738	0.639733	0.999623	1.15007	0.645242	0.999418	18	15	38	16	19	35	9	18	26
PPTDRAFT_00697	amino acid/polyamine/organocation transporter,	3.08677	1.58051	0.558377	NA	1.54623	0.576375	0.999418	3	2	2	2	2	10	2	4	1
PPTDRAFT_00698	Putative threonine efflux protein	0.78136	2.47992	0.556999	NA	1.44263	0.806213	0.999418	0	0	1	0	2	2	0	1	1
PPTDRAFT_00699	Fructoselysine-6-P-deglycase FrlB with	3.87368	0.707214	0.62568	NA	0.489008	0.298446	0.999418	2	4	4	2	6	1	5	4	5
PPTDRAFT_00700	Sugar or nucleoside kinase, ribokinase family	4.6789	1.37161	0.648228	NA	2.11733	0.299549	0.999418	0	10	3	2	6	8	0	4	4
PPTDRAFT_00701	transcriptional regulator, GntR family	75.6181	1.09859	0.649472	0.999623	1.03274	0.875798	0.999418	90	64	49	76	68	119	65	57	100
PPTDRAFT_00702	hypothetical protein	8.99637	0.61433	0.353773	0.999623	0.638721	0.394984	0.999418	3	18	7	1	11	10	6	4	14
PPTDRAFT_00703	Uncharacterized membrane protein YfcC, ion	6.49688	0.842242	0.743469	NA	1.98101	0.240627	0.999418	3	12	7	2	11	10	2	3	4
PPTDRAFT_00704	ribonuclease J	12.3241	1.17918	0.690014	0.999623	1.16332	0.713927	0.999418	9	8	17	6	22	18	14	4	16
PPTDRAFT_00705	hypothetical protein	244.623	1.02018	0.86429	0.999623	1.02263	0.848091	0.999418	364	129	261	303	203	326	314	141	277
PPTDRAFT_00706	His Kinase A (phospho-acceptor)	281.506	0.940235	0.588133	0.999623	0.944556	0.616011	0.999418	406	146	338	327	197	391	394	146	338
PPTDRAFT_00707	putative bacilliredoxin, YphP/YqiW family	779.616	1.06693	0.525169	0.999623	0.944889	0.577221	0.999418	671	595	789	739	937	842	631	847	840
PPTDRAFT_00708	NAD+ synthase	471.321	0.994627	0.961394	0.999623	1.08733	0.452951	0.999418	592	302	561	577	368	693	466	331	495
PPTDRAFT_00709	Lysophospholipase, alpha-beta hydrolase	315.876	1.29783	0.0445396	0.999623	1.10375	0.443828	0.999418	294	148	373	337	227	676	286	218	421
PPTDRAFT_00710	holo-[acyl-carrier protein] synthase	36.1084	0.837191	0.453132	0.999623	1.28902	0.301736	0.999418	43	33	49	32	45	43	37	24	20
PPTDRAFT_00711	A/G-specific DNA-adenine glycosylase	83.1116	0.869446	0.406547	0.999623	0.801855	0.187439	0.999418	120	67	61	89	79	72	98	80	82
PPTDRAFT_00712	Transcriptional regulator containing an amidase	44.004	0.850318	0.462036	0.999623	0.91902	0.703213	0.999418	80	30	37	50	34	50	66	22	47
PPTDRAFT_00713	alpha-galactosidase	10.2188	1.10975	0.809035	0.999623	1.49448	0.364875	0.999418	12	7	13	12	17	10	14	2	9
PPTDRAFT_00714	PTS system, sucrose-specific IIC component	12.9132	1.2327	0.61421	0.999623	0.832326	0.647296	0.999418	8	17	4	12	12	16	14	12	16
PPTDRAFT_00715	Uncharacterized damage-inducible protein DinB	215.426	0.931009	0.56019	0.999623	0.983734	0.89391	0.999418	330	91	293	281	118	323	287	105	253
PPTDRAFT_00716	superoxide dismutase, Fe-Mn family	7784.34	1.1654	0.16727	0.999623	1.22145	0.0711319	0.999418	6887	3984	11293	6592	6146	18100	5381	5011	9800
PPTDRAFT_00717	Ribosomal protein S18 acetylase RimI	2206.94	0.984847	0.862884	0.999623	0.992563	0.932704	0.999418	3078	1083	2766	2564	1739	3020	2631	1160	2948
PPTDRAFT_00718	signal peptidase I	109.94	0.904554	0.498717	0.999623	0.843919	0.24976	0.999418	144	57	140	129	67	146	155	64	141
PPTDRAFT_00719	RNase HI (EC 3.1.26.4)	35.3556	1.24738	0.345599	0.999623	0.956465	0.84547	0.999418	42	18	30	47	34	43	44	32	37
PPTDRAFT_00720	epoxyqueuosine reductase	247.373	1.24794	0.0754254	0.999623	1.03346	0.789629	0.999418	270	114	274	322	263	304	336	168	270
PPTDRAFT_00721	hypothetical protein	480.124	1.02854	0.787995	0.999623	1.01837	0.861817	0.999418	624	279	530	510	458	662	518	346	538
PPTDRAFT_00722	GTP cyclohydrolase I	623.984	1.0298	0.779447	0.999623	1.07744	0.477197	0.999418	781	317	839	803	444	963	692	383	685
PPTDRAFT_00723	octanoyl-[GcvH]:protein N-octanoyltransferase	43.2287	1.06498	0.778309	0.999623	0.936965	0.768482	0.999418	37	40	37	51	40	49	52	40	39
PPTDRAFT_00724	superoxide dismutase, Fe-Mn family	7.80132	1.55411	0.525194	NA	0.659822	0.520135	0.999418	0	18	0	3	16	3	3	7	9
PPTDRAFT_00725	Alpha/beta hydrolase family protein	152.088	1.09948	0.527423	0.999623	0.998029	0.989456	0.999418	167	97	157	184	127	213	187	134	132
PPTDRAFT_00726	transcriptional regulator, IclR family	96.476	0.900695	0.558579	0.999623	1.1182	0.536947	0.999418	137	87	87	119	78	118	130	70	56
PPTDRAFT_00728	hydroxymethylpyrimidine synthase	21.3735	0.966708	0.92028	0.999623	1.48267	0.262625	0.999418	13	42	10	13	38	21	9	11	18
PPTDRAFT_00729	hypothetical protein	84.3759	0.821076	0.263418	0.999623	0.871861	0.438084	0.999418	141	50	93	89	82	76	122	44	98
PPTDRAFT_00730	Uncharacterized membrane-anchored protein YitT,	174.778	0.763916	0.0711288	0.999623	0.422109	3.04e-09	5.58364e-06	181	105	145	129	98	145	408	156	244
PPTDRAFT_00731	aconitate hydratase	419.653	0.920449	0.485902	0.999623	0.969931	0.79773	0.999418	1094	133	167	1179	158	145	1072	142	133
PPTDRAFT_00732	Putative amidase domain-containing protein	90.8458	1.08384	0.605349	0.999623	1.11249	0.49452	0.999418	119	56	93	127	84	112	109	62	85
PPTDRAFT_00733	D-alanine-D-alanine ligase	215.459	1.09791	0.468368	0.999623	0.986927	0.918152	0.999418	279	124	205	307	173	264	274	175	203
PPTDRAFT_00734	hypothetical protein	49.6324	0.978905	0.921566	0.999623	1.08603	0.705187	0.999418	69	25	63	56	51	61	48	46	39
PPTDRAFT_00735	UV-damage endonuclease	150.958	0.982441	0.897146	0.999623	1.00123	0.992858	0.999418	209	79	183	212	121	173	184	104	154
PPTDRAFT_00736	myo-inositol-1(or 4)-monophosphatase	286.412	0.958251	0.722591	0.999623	1.03411	0.780635	0.999418	414	178	311	387	199	387	332	185	297
PPTDRAFT_00737	hypothetical protein	142.978	1.06176	0.666357	0.999623	1.1842	0.226884	0.999418	211	82	150	208	102	215	183	70	143
PPTDRAFT_00738	two-component system, sensor histidine kinase	19.42	0.680234	0.213877	0.999623	1.07143	0.830747	0.999418	19	23	29	15	24	17	18	10	17
PPTDRAFT_00739	two-component system, response regulator YesN	12.1034	1.21414	0.671978	0.999623	2.95178	0.0347073	0.999418	3	22	6	2	29	14	0	16	1
PPTDRAFT_00740	carbohydrate ABC transporter substrate-binding	13.6833	1.19332	0.641569	0.999623	1.0953	0.808858	0.999418	5	10	22	11	16	19	7	8	26
PPTDRAFT_00741	multiple sugar transport system permease protein	3.38542	1.94601	0.381624	NA	3.15874	0.160588	0.999418	0	6	2	3	9	4	1	1	2
PPTDRAFT_00742	carbohydrate ABC transporter membrane protein 2,	2.58192	6.29894	0.0602406	NA	3.97913	0.129343	0.999418	0	1	1	1	12	5	1	1	1
PPTDRAFT_00743	Lysophospholipase L1	3.42625	2.6397	0.240566	NA	1.3908	0.664505	0.999418	1	2	1	0	12	5	1	4	3
PPTDRAFT_00744	unsaturated rhamnogalacturonyl hydrolase	6.80007	1.09181	0.887914	NA	2.91571	0.129973	0.999418	2	19	1	1	18	6	3	1	1
PPTDRAFT_00745	hypothetical protein	50.8058	0.820937	0.400031	0.999623	0.685973	0.103956	0.999418	23	75	39	34	50	40	42	62	53
PPTDRAFT_00746	Predicted permeases	35.692	1.26947	0.319382	0.999623	1.13195	0.600906	0.999418	51	14	34	49	42	41	54	24	29
PPTDRAFT_00747	glutamate-1-semialdehyde 2,1-aminomutase	130.656	0.916063	0.554713	0.999623	0.842082	0.244403	0.999418	126	112	126	120	133	130	121	158	117
PPTDRAFT_00748	transcriptional attenuator, LytR family	581.099	0.970101	0.765308	0.999623	1.02881	0.780296	0.999418	687	454	603	668	554	707	689	388	585
PPTDRAFT_00749	ABC-2 type transport system ATP-binding protein	89.5848	0.99154	0.962869	0.999623	0.994604	0.976345	0.999418	117	59	91	97	70	131	93	86	76
PPTDRAFT_00750	ABC-2 type transport system permease protein	61.3786	0.814298	0.289691	0.999623	0.842454	0.377783	0.999418	82	39	79	71	33	81	74	46	67
PPTDRAFT_00751	ABC-2 type transport system permease protein	54.3663	1.00581	0.976912	0.999623	1.24295	0.285035	0.999418	81	20	86	85	38	74	71	23	50
PPTDRAFT_00752	peroxiredoxin Q/BCP	130.469	1.05805	0.694155	0.999623	1.13	0.396204	0.999418	153	73	171	168	128	165	155	82	126
PPTDRAFT_00753	spore germination protein KB	3.88262	2.22671	0.258561	NA	1.72593	0.42706	0.999418	5	0	4	4	8	6	4	1	6
PPTDRAFT_00754	hypothetical protein	0.669093	2.83053	0.540704	NA	0.406456	0.568394	0.999418	0	0	0	0	1	1	1	1	2
PPTDRAFT_00755	spore germination protein KB	7.9201	0.466715	0.11549	NA	1.00278	0.995713	0.999418	13	9	13	4	8	7	4	2	12
PPTDRAFT_00756	spore germination protein KC	7.23052	0.938724	0.904791	NA	1.17491	0.765284	0.999418	3	7	13	8	6	7	1	7	11
PPTDRAFT_00757	spore germination protein KA	6.73135	1.16211	0.77334	NA	1.07023	0.895595	0.999418	9	3	6	5	11	8	4	5	11
PPTDRAFT_00758	membrane protein DedA, SNARE-associated domain	40.8032	0.899665	0.662734	0.999623	1.11203	0.666144	0.999418	62	21	55	35	24	86	37	26	42
PPTDRAFT_00759	GMP synthase (glutamine-hydrolysing)	1483.36	1.01821	0.841035	0.999623	1.00863	0.923883	0.999418	2198	913	1359	2127	1356	1523	1834	1098	1390
PPTDRAFT_00760	dipeptidase E	34.7091	1.13217	0.596558	0.999623	0.996074	0.986445	0.999418	38	26	28	49	38	32	42	29	33
PPTDRAFT_00761	Predicted dehydrogenase	22.727	1.29548	0.386546	0.999623	1.24367	0.463856	0.999418	27	9	26	28	24	36	13	19	30
PPTDRAFT_00762	DNA-binding transcriptional regulator, LysR	21.5095	0.938638	0.828073	0.999623	0.784125	0.396232	0.999418	25	14	22	23	21	20	32	16	25
PPTDRAFT_00763	hypothetical protein	11.8905	0.921954	0.844399	0.999623	0.79932	0.583931	0.999418	17	6	11	12	11	12	6	15	17
PPTDRAFT_00764	DNA-binding transcriptional regulator, MarR	108.622	0.909177	0.562211	0.999623	0.85255	0.329658	0.999418	122	98	91	103	142	83	116	86	127
PPTDRAFT_00765	hypothetical protein	87.8858	0.827818	0.331281	0.999623	0.829996	0.337902	0.999418	126	68	83	81	96	77	116	43	123
PPTDRAFT_00766	putative MFS transporter, AGZA family,	1333.65	1.17513	0.0672591	0.999623	0.964695	0.682288	0.999418	2144	655	876	2363	1043	1231	2520	849	1034
PPTDRAFT_00767	16S rRNA. Bacterial SSU	1.84045	2.3686	0.424611	NA	1.58124	0.662527	0.999418	5	0	0	7	0	3	2	1	1
PPTDRAFT_00768	3-oxoacyl-[acyl-carrier-protein] synthase-3	47.8914	0.786809	0.264504	0.999623	1.05448	0.809277	0.999418	98	26	52	73	37	38	86	25	24
PPTDRAFT_00769	DNA topoisomerase-3	364.983	0.905205	0.355753	0.999623	1.06078	0.586552	0.999418	583	253	366	490	289	427	450	226	330
PPTDRAFT_00770	hypothetical protein	122.82	0.97821	0.884847	0.999623	0.882395	0.407726	0.999418	132	103	104	143	147	93	127	113	132
PPTDRAFT_00771	L-asparaginase	159.837	1.03712	0.839299	0.999623	1.21326	0.287914	0.999418	562	11	25	529	15	33	490	13	13
PPTDRAFT_00772	hypothetical protein	1.29104	0.878997	0.914483	NA	1.44857	0.765332	0.999418	0	3	1	0	2	2	0	1	1
PPTDRAFT_00773	Protein of unknown function (DUF4023)	1.95334	0.8221	0.835815	NA	0.92481	0.934844	0.999418	1	1	5	2	2	1	1	1	4
PPTDRAFT_00774	Uncharacterized membrane protein YsdA, DUF1294	580.871	0.95471	0.642992	0.999623	0.997669	0.981401	0.999418	577	467	667	485	593	825	517	436	697
PPTDRAFT_00775	Nucleotide-binding universal stress protein,	431.6	1.16991	0.170522	0.999623	1.2275	0.0737352	0.999418	506	174	626	489	314	875	469	208	494
PPTDRAFT_00777	5-(carboxyamino)imidazole ribonucleotide mutase	241.054	0.939751	0.630735	0.999623	0.777381	0.0494725	0.999418	283	164	229	268	179	272	345	224	239
PPTDRAFT_00778	5-(carboxyamino)imidazole ribonucleotide	522.428	0.97257	0.800021	0.999623	0.90279	0.350328	0.999418	822	267	510	782	349	569	815	368	464
PPTDRAFT_00779	adenylosuccinate lyase	594.132	1.07623	0.469056	0.999623	0.925331	0.442035	0.999418	911	285	524	903	492	591	934	436	532
PPTDRAFT_00780	hypothetical protein	1.3728	1.76575	0.62936	NA	1.60329	0.685236	0.999418	0	2	1	1	1	4	2	1	0
PPTDRAFT_00781	phosphoribosylaminoimidazole-succinocarboxamide	450.314	1.01362	0.90102	0.999623	0.845627	0.120657	0.999418	727	197	408	683	326	426	792	320	404
PPTDRAFT_00782	phosphoribosylformylglycinamidine synthase	153.878	0.941077	0.659747	0.999623	0.849439	0.233626	0.999418	247	94	124	219	109	151	229	120	144
PPTDRAFT_00783	phosphoribosylformylglycinamidine synthase	443.512	0.947473	0.606116	0.999623	0.90096	0.317642	0.999418	741	214	431	715	314	397	762	271	388
PPTDRAFT_00784	phosphoribosylformylglycinamidine synthase	1160.83	0.958047	0.689851	0.999623	0.899818	0.325029	0.999418	2179	493	1044	2114	712	1003	1932	743	942
PPTDRAFT_00785	amidophosphoribosyltransferase	792.289	0.925221	0.462412	0.999623	0.904616	0.342796	0.999418	1360	407	755	1255	580	699	1211	576	643
PPTDRAFT_00786	hypothetical protein	78.8367	0.861543	0.396147	0.999623	0.84248	0.32786	0.999418	143	39	74	139	41	66	139	50	64
PPTDRAFT_00787	phosphoribosylformylglycinamidine cyclo-ligase	528.873	0.943603	0.636334	0.999623	0.869785	0.254731	0.999418	837	254	551	782	365	533	800	420	443
PPTDRAFT_00788	phosphoribosylglycinamide formyltransferase-1	256.192	1.00804	0.951234	0.999623	0.895917	0.398717	0.999418	363	103	311	389	170	285	403	169	253
PPTDRAFT_00789	phosphoribosylaminoimidazolecarboxamide	937.007	0.928251	0.429874	0.999623	0.974641	0.785502	0.999418	1380	517	1121	1148	739	1156	1223	607	933
PPTDRAFT_00790	phosphoribosylamine--glycine ligase	970.353	0.954563	0.694417	0.999623	0.905181	0.399551	0.999418	1294	512	1180	1259	672	1216	1163	788	979
PPTDRAFT_00791	transcriptional regulator, TetR family	1809.47	0.945038	0.531182	0.999623	1.0106	0.907112	0.999418	2661	1185	1847	2394	1431	2172	2254	1210	1743
PPTDRAFT_00792	amino acid ABC transporter substrate-binding	3810.08	0.909503	0.254314	0.999623	0.94372	0.486421	0.999418	5899	2561	3564	5127	3480	3456	5148	2537	3671
PPTDRAFT_00793	cystine transport system permease protein	311.299	0.983522	0.900657	0.999623	0.830662	0.160838	0.999418	430	152	321	457	232	293	484	273	265
PPTDRAFT_00794	amino acid ABC transporter ATP-binding protein,	266.945	1.10095	0.451989	0.999623	1.15927	0.248499	0.999418	381	157	247	477	191	319	417	149	199
PPTDRAFT_00795	putative redox protein	1248.84	0.887627	0.185127	0.999623	0.865383	0.107787	0.999418	1751	962	1081	1445	1235	1090	1565	999	1252
PPTDRAFT_00796	iron complex transport system permease protein	6.12861	1.39174	0.528216	NA	2.18329	0.161549	0.999418	6	7	3	6	15	6	3	4	3
PPTDRAFT_00797	iron complex transport system permease protein	4.9817	2.15029	0.238087	NA	0.793118	0.687567	0.999418	3	2	2	2	7	10	6	4	10
PPTDRAFT_00798	iron complex transport system substrate-binding	29.2979	1.04284	0.870545	0.999623	0.96576	0.891547	0.999418	24	24	32	26	39	31	27	21	39
PPTDRAFT_00799	Response regulator of citrate/malate metabolism	26.662	1.02971	0.911979	0.999623	1.46864	0.160828	0.999418	39	17	33	31	30	39	32	13	17
PPTDRAFT_00800	Sensor histidine kinase regulating	39.2747	0.814338	0.376737	0.999623	1.12264	0.627365	0.999418	54	38	42	42	27	58	38	25	35
PPTDRAFT_00801	Quinol monooxygenase YgiN	414.82	1.02524	0.825153	0.999623	1.0153	0.892891	0.999418	490	265	448	436	479	469	399	382	399
PPTDRAFT_00802	Aldo/keto reductase	574.695	1.06837	0.518431	0.999623	1.05153	0.623304	0.999418	783	309	624	727	468	824	672	386	614
PPTDRAFT_00803	hypothetical protein	0	0	NA	NA	0	NA	NA	0	0	0	0	0	0	0	0	0
PPTDRAFT_00804	Uncharacterized membrane protein	56.0406	1.09503	0.643787	0.999623	0.930353	0.709253	0.999418	63	41	46	68	47	72	70	46	60
PPTDRAFT_00805	Predicted transcriptional regulators	43.8527	0.835452	0.424947	0.999623	0.895094	0.624486	0.999418	45	37	55	55	43	33	49	31	49
PPTDRAFT_00806	phospholipase/carboxylesterase	39.0231	1.01168	0.959194	0.999623	1.7793	0.0160952	0.894505	69	24	47	77	31	49	27	18	30
PPTDRAFT_00807	small acid-soluble spore protein	52.157	0.810833	0.330976	0.999623	0.832434	0.396025	0.999418	54	53	48	45	47	53	32	57	65
PPTDRAFT_00808	L-arabinose-binding protein	9.83763	0.749613	0.534797	0.999623	0.641041	0.331971	0.999418	6	12	8	2	12	12	6	7	20
PPTDRAFT_00809	arabinosaccharide transport system permease	6.81676	1.47586	0.453537	NA	2.42897	0.10781	0.999418	6	6	6	7	12	13	2	1	10
PPTDRAFT_00810	L-arabinose ABC transporter membrane protein	10.1531	0.785066	0.567472	0.999623	1.06358	0.887342	0.999418	12	11	11	10	10	11	7	4	16
PPTDRAFT_00811	L-threonine ammonia-lyase	514.898	0.971437	0.796103	0.999623	0.948004	0.633785	0.999418	341	454	655	378	508	734	348	508	618
PPTDRAFT_00812	arabinan endo-1,5-alpha-L-arabinosidase	13.4176	1.49434	0.294111	0.999623	1.36319	0.413824	0.999418	7	15	9	17	21	16	14	7	13
PPTDRAFT_00813	iron complex transport system permease protein	287.045	0.932299	0.595435	0.999623	0.932669	0.597686	0.999418	142	312	333	169	342	320	124	358	324
PPTDRAFT_00814	iron complex transport system permease protein	39.3129	1.1219	0.634933	0.999623	0.874731	0.572257	0.999418	16	28	48	13	54	61	18	55	45
PPTDRAFT_00815	iron complex transport system substrate-binding	238.084	0.970223	0.797935	0.999623	0.898927	0.36481	0.999418	117	211	317	110	283	351	127	222	351
PPTDRAFT_00816	hypothetical protein	77.8658	1.10834	0.552157	0.999623	0.90123	0.540991	0.999418	122	39	58	113	63	83	117	63	73
PPTDRAFT_00817	hypothetical protein	16.7627	0.86108	0.642375	0.999623	1.2434	0.514795	0.999418	13	17	26	14	18	23	10	10	19
PPTDRAFT_00818	hypothetical protein	3698.03	0.931672	0.383708	0.999623	0.977549	0.779924	0.999418	6256	2087	3557	5710	2935	3421	5606	2272	3155
PPTDRAFT_00819	Aromatic ring-opening dioxygenase, catalytic	2227.07	1.12297	0.242577	0.999623	1.10783	0.301994	0.999418	3745	981	2097	3932	1593	2657	3128	1341	1898
PPTDRAFT_00820	hypothetical protein	5.43422	0.848555	0.80112	NA	1.50714	0.55072	0.999418	9	1	8	3	3	14	0	1	15
PPTDRAFT_00821	thiosulfate dehydrogenase [quinone] large	194.734	1.13977	0.320334	0.999623	1.19074	0.185602	0.999418	242	101	233	224	165	344	205	123	201
PPTDRAFT_00822	Protein of unknown function (DUF3048)	160.413	1.0021	0.987398	0.999623	1.1323	0.353341	0.999418	232	80	203	230	95	252	206	69	179
PPTDRAFT_00823	hypothetical protein	667.917	0.985998	0.882336	0.999623	0.941498	0.526302	0.999418	707	550	622	664	746	714	631	632	694
PPTDRAFT_00824	inorganic phosphate transporter, PiT family	516.81	1.00317	0.97969	0.999623	0.948842	0.672117	0.999418	727	285	541	749	354	632	649	416	480
PPTDRAFT_00825	amino acid ABC transporter substrate-binding	728.814	1.02137	0.833671	0.999623	1.12368	0.247744	0.999418	1377	384	601	1358	532	710	1042	429	535
PPTDRAFT_00826	amino acid ABC transporter ATP-binding protein,	284.999	1.03818	0.781021	0.999623	1.14593	0.313674	0.999418	570	106	268	634	165	265	431	151	191
PPTDRAFT_00827	magnesium transporter	19.884	0.968373	0.919224	0.999623	1.06758	0.837799	0.999418	36	8	21	32	23	12	33	11	14
PPTDRAFT_00828	hypothetical protein	1.45548	2.55847	0.442571	NA	1.65417	0.671904	0.999418	0	0	4	1	3	1	1	0	4
PPTDRAFT_00829	Trp operon repressor family	236.163	1.22707	0.0946663	0.999623	1.77576	4.35e-06	0.002011	308	123	320	360	276	353	189	107	204
PPTDRAFT_00830	Sirohydrochlorin ferrochelatase	234.345	1.35296	0.0320403	0.999623	1.71125	0.000161903	0.0393176	315	99	291	430	224	372	200	135	173
PPTDRAFT_00831	diacylglycerol kinase (ATP)	129.733	1.07649	0.622693	0.999623	1.039	0.797814	0.999418	212	70	109	206	102	148	156	80	146
PPTDRAFT_00832	23S rRNA m(5)U-1939 methyltransferase (EC	115.992	0.910181	0.555016	0.999623	1.05732	0.728876	0.999418	226	68	95	220	57	122	184	54	93
PPTDRAFT_00833	prevent-host-death family protein	1199.94	0.829969	0.0711952	0.999623	0.786273	0.0198392	0.992322	1031	1181	1205	851	1558	950	969	1229	1426
PPTDRAFT_00834	Type I restriction-modification system, DNA	503.043	0.829698	0.11125	0.999623	0.765101	0.0220951	0.999418	549	350	610	349	568	506	545	415	662
PPTDRAFT_00835	addiction module toxin, RelE/StbE family	143.982	0.916597	0.526356	0.999623	0.837282	0.193712	0.999418	154	110	150	127	160	146	154	117	182
PPTDRAFT_00836	hypothetical protein	112.962	0.84922	0.32623	0.999623	0.918553	0.611199	0.999418	139	84	135	122	133	88	152	70	113
PPTDRAFT_00837	type I restriction enzyme, R subunit	440.522	1.00185	0.987013	0.999623	1.02461	0.830684	0.999418	649	265	439	581	436	453	613	233	478
PPTDRAFT_00838	Virulence protein RhuM family protein	85.5289	0.989091	0.951185	0.999623	0.909115	0.592755	0.999418	106	43	104	85	102	85	114	66	87
PPTDRAFT_00839	type I restriction enzyme, S subunit	222.028	0.859878	0.216907	0.999623	0.933362	0.574065	0.999418	398	118	239	282	155	251	337	105	243
PPTDRAFT_00840	type I restriction enzyme M protein	438.363	0.925774	0.465024	0.999623	0.971989	0.788073	0.999418	765	229	451	585	364	457	614	248	454
PPTDRAFT_00841	tRNA-dihydrouridine synthase	97.8966	1.07313	0.641745	0.999623	1.03848	0.802836	0.999418	110	69	98	115	100	121	112	75	97
PPTDRAFT_00842	hypothetical protein	180.119	0.975047	0.846622	0.999623	0.914391	0.491679	0.999418	167	141	198	144	230	197	189	154	193
PPTDRAFT_00843	transcriptional regulator, TetR family	277.145	0.850976	0.168801	0.999623	0.789245	0.0428797	0.999418	233	278	262	174	362	251	226	286	326
PPTDRAFT_00844	Imidazolonepropionase	14.5241	0.973322	0.93737	0.999623	1.41329	0.333766	0.999418	20	14	13	16	15	21	11	11	10
PPTDRAFT_00845	AraC-type DNA-binding protein	22.4581	0.997626	0.993409	0.999623	0.967669	0.908751	0.999418	23	10	36	21	21	32	23	16	28
PPTDRAFT_00846	unsaturated rhamnogalacturonyl hydrolase	5.38779	0.654039	0.458644	NA	1.13171	0.838034	0.999418	4	4	13	3	5	7	1	5	6
PPTDRAFT_00847	beta-D-galactosyl-(1->4)-L-rhamnose	23.2686	0.947041	0.848537	0.999623	1.02861	0.921766	0.999418	20	20	26	19	34	21	13	26	23
PPTDRAFT_00848	hypothetical protein	1497.51	0.678009	0.000420878	0.097833	0.718664	0.00275808	0.316145	365	1501	2542	226	1669	1753	239	1649	2791
PPTDRAFT_00849	Predicted DNA-binding transcriptional regulator	83.5266	0.859658	0.432451	0.999623	0.940225	0.750184	0.999418	93	78	83	80	121	55	69	62	100
PPTDRAFT_00850	PhnB protein	13.4035	1.39778	0.440968	0.999623	1.23657	0.621705	0.999418	12	16	3	5	22	25	13	10	11
PPTDRAFT_00851	Uncharacterized conserved protein YdiU, UPF0061	137.288	0.992368	0.955219	0.999623	1.04405	0.752733	0.999418	164	78	184	170	112	184	160	74	168
PPTDRAFT_00852	NAD(P)-dependent dehydrogenase, short-chain	9.79665	0.95312	0.911505	0.999623	1.60486	0.298835	0.999418	12	11	9	9	11	17	7	2	12
PPTDRAFT_00853	amino acid/polyamine/organocation transporter,	459.599	1.18734	0.126067	0.999623	1.27317	0.0317478	0.999418	623	249	478	781	397	603	504	301	396
PPTDRAFT_00854	uncharacterized zinc-type alcohol	82.1278	0.977662	0.910076	0.999623	0.755035	0.154329	0.999418	94	44	86	101	59	84	83	104	86
PPTDRAFT_00855	DNA-binding transcriptional regulator, MerR	64.219	0.803359	0.252774	0.999623	0.838102	0.357588	0.999418	79	49	73	53	67	64	49	54	91
PPTDRAFT_00856	hypothetical protein	1855.73	0.95669	0.676356	0.999623	0.874485	0.205702	0.999418	1625	1300	2314	1338	2285	2096	1565	1476	2741
PPTDRAFT_00857	S-layer homology domain-containing protein	2518	1.06155	0.518757	0.999623	1.07307	0.446079	0.999418	3270	1315	3047	3350	2012	3544	2744	1663	2763
PPTDRAFT_00858	Nitroreductase family protein	55.2354	1.23603	0.272374	0.999623	1.17613	0.398358	0.999418	60	30	62	78	61	68	63	33	62
PPTDRAFT_00859	transcriptional regulator, HxlR family	178.136	1.09572	0.490365	0.999623	1.03783	0.778489	0.999418	231	72	232	222	126	286	190	108	233
PPTDRAFT_00860	iron complex transport system substrate-binding	886.063	0.893837	0.3017	0.999623	1.00327	0.976182	0.999418	132	886	1427	105	1056	1609	84	918	1382
PPTDRAFT_00861	homoserine kinase type II	88.7155	1.24751	0.176268	0.999623	1.09392	0.578911	0.999418	67	52	111	87	96	138	64	63	138
PPTDRAFT_00862	Copper amine oxidase N-terminal	37.6477	1.20117	0.433805	0.999623	1.06798	0.776425	0.999418	51	19	34	48	36	51	57	29	28
PPTDRAFT_00863	Formimidoyltetrahydrofolate cyclodeaminase (EC	584.15	1.02107	0.826158	0.999623	0.962778	0.688783	0.999418	680	371	642	664	573	692	719	419	639
PPTDRAFT_00864	methylenetetrahydrofolate dehydrogenase (NADP+)	302.377	1.00229	0.984626	0.999623	0.947158	0.646565	0.999418	357	214	300	353	259	381	423	199	316
PPTDRAFT_00865	pfl RNA	779.662	0.936046	0.588365	0.999623	0.665776	0.000812956	0.139778	620	634	627	622	815	600	644	1248	819
PPTDRAFT_00866	omega-6 fatty acid desaturase (delta-12	564.844	0.982061	0.881835	0.999623	1.03949	0.750684	0.999418	700	382	630	625	492	779	512	507	535
PPTDRAFT_00867	two-component system, NarL family, sensor	391.865	0.966765	0.763991	0.999623	0.9849	0.892534	0.999418	423	275	466	427	402	440	397	354	366
PPTDRAFT_00868	two component transcriptional regulator, LuxR	467.598	0.873712	0.218876	0.999623	0.927627	0.494535	0.999418	594	314	571	454	438	552	471	410	463
PPTDRAFT_00869	deoxyguanosine kinase	56.2793	1.30374	0.183588	0.999623	1.2615	0.242418	0.999418	78	27	52	82	47	93	82	32	45
PPTDRAFT_00870	deoxyadenosine/deoxycytidine kinase	52.9975	1.0758	0.718689	0.999623	1.10067	0.636669	0.999418	100	23	46	80	45	62	68	35	47
PPTDRAFT_00871	Predicted dehydrogenase	602.445	1.13621	0.25286	0.999623	1.11118	0.344731	0.999418	824	296	650	767	471	982	643	393	677
PPTDRAFT_00872	D-methionine transport system ATP-binding	2045.39	1.06277	0.469024	0.999623	1.09683	0.271711	0.999418	3496	1022	1874	3390	1610	2251	2980	1160	1764
PPTDRAFT_00873	D-methionine transport system permease protein	940.841	1.10606	0.369031	0.999623	1.02651	0.815284	0.999418	1695	376	792	1870	550	997	1551	555	725
PPTDRAFT_00874	D-methionine transport system substrate-binding	1798.92	1.05625	0.554511	0.999623	1.01274	0.891142	0.999418	3163	820	1526	3441	1297	1591	2915	1057	1459
PPTDRAFT_00875	amidohydrolase	2246.66	1.1696	0.0928474	0.999623	1.0844	0.384087	0.999418	4435	764	1711	4713	1223	2443	4042	1007	1786
PPTDRAFT_00876	3',5'-cyclic AMP phosphodiesterase CpdA	62.4882	1.08103	0.707646	0.999623	1.23919	0.306391	0.999418	117	30	51	115	48	63	112	40	23
PPTDRAFT_00877	tRNA-splicing ligase RtcB	84.401	1.00809	0.960949	0.999623	0.929411	0.654389	0.999418	73	72	86	76	87	106	78	82	90
PPTDRAFT_00878	shikimate dehydrogenase	15.2363	1.55467	0.223231	0.999623	1.17533	0.646332	0.999418	9	8	18	17	25	18	19	8	19
PPTDRAFT_00879	Sugar phosphate permease	4.79463	1.91372	0.336014	NA	0.914234	0.88586	0.999418	2	5	1	6	2	9	7	6	4
PPTDRAFT_00880	transcriptional regulator, LysR family	22.864	0.746925	0.316628	0.999623	1.14702	0.650801	0.999418	21	25	32	9	34	29	16	17	17
PPTDRAFT_00881	Sugar phosphate permease	30.824	1.03873	0.878307	0.999623	1.44644	0.150228	0.999418	32	15	55	23	30	66	20	13	39
PPTDRAFT_00882	3-dehydroquinate dehydratase	154.935	1.11534	0.457086	0.999623	1.09151	0.550116	0.999418	184	81	182	160	159	228	145	80	240
PPTDRAFT_00883	shikimate kinase	485.159	1.15132	0.233044	0.999623	1.4165	0.00338632	0.365324	695	260	564	730	510	635	432	225	551
PPTDRAFT_00884	Pectate lyase	71.6123	0.981475	0.917626	0.999623	1.02803	0.878798	0.999418	94	40	88	113	58	72	88	49	69
PPTDRAFT_00885	Phosphotransferase enzyme family protein	35.4154	0.914933	0.697826	0.999623	1.30954	0.254732	0.999418	58	22	45	50	26	50	42	17	27
PPTDRAFT_00886	Glycosyltransferase involved in cell wall	39.8016	0.893042	0.62478	0.999623	0.946719	0.813636	0.999418	60	36	28	48	32	44	46	29	40
PPTDRAFT_00887	MFS transporter, DHA1 family, arabinose polymer	67.1192	0.990542	0.960008	0.999623	1.22223	0.297129	0.999418	110	40	66	143	53	52	94	30	53
PPTDRAFT_00888	cysteine synthase A	41.6547	0.775339	0.248822	0.999623	0.821421	0.374661	0.999418	47	34	53	40	28	51	45	35	45
PPTDRAFT_00889	hypothetical protein	783.787	1.03992	0.753868	0.999623	0.90208	0.407828	0.999418	1421	305	692	1237	654	624	1400	375	870
PPTDRAFT_00890	major intracellular serine protease	110.188	1.10033	0.534057	0.999623	1.05153	0.742721	0.999418	193	39	109	186	78	121	207	47	97
PPTDRAFT_00891	thiopeptide-type bacteriocin biosynthesis	175.146	1.15265	0.295497	0.999623	1.01998	0.883172	0.999418	298	65	151	364	93	192	287	88	170
PPTDRAFT_00892	Lantibiotic modifying enzyme	63.5031	0.975231	0.892664	0.999623	1.04449	0.815685	0.999418	102	30	72	103	31	88	99	26	66
PPTDRAFT_00893	hypothetical protein	37.2639	0.937294	0.784903	0.999623	1.2247	0.403296	0.999418	55	18	55	62	32	37	49	20	27
PPTDRAFT_00894	ATP-binding cassette, subfamily B, AbcA/BmrA	162.079	1.12929	0.37464	0.999623	1.03345	0.809008	0.999418	260	76	142	222	148	197	219	109	162
PPTDRAFT_00895	accessory gene regulator B	49.4371	1.66271	0.0248177	0.999623	1.33729	0.190573	0.999418	82	8	43	94	33	87	78	25	40
PPTDRAFT_00896	hypothetical protein	85.7562	0.974417	0.882923	0.999623	0.937107	0.711212	0.999418	105	59	88	97	67	113	106	78	72
PPTDRAFT_00897	two-component system, AgrA family, sensor	182.347	1.16433	0.266243	0.999623	1.12426	0.390663	0.999418	266	79	191	283	107	303	235	97	198
PPTDRAFT_00898	two component transcriptional regulator, LytTR	101.813	1.05394	0.728332	0.999623	1.05126	0.740785	0.999418	152	55	101	151	91	110	151	55	100
PPTDRAFT_00899	TraX protein	60.5694	1.40548	0.0891695	0.999623	1.23779	0.281175	0.999418	98	20	50	111	46	88	82	41	48
PPTDRAFT_00900	Predicted oxidoreductase	13.3485	1.59423	0.20357	0.999623	1.63645	0.180638	0.999418	10	9	13	19	16	23	7	12	12
PPTDRAFT_00901	WYL domain-containing protein	30.3558	0.891026	0.644985	0.999623	1.08481	0.749434	0.999418	63	17	26	43	29	26	45	20	18
PPTDRAFT_00902	Predicted DNA-binding transcriptional regulator	34.7853	0.921201	0.744293	0.999623	1.21323	0.452426	0.999418	36	40	32	51	31	35	42	23	21
PPTDRAFT_00903	hypothetical protein	37.9226	1.19344	0.446858	0.999623	1.18364	0.467819	0.999418	37	35	29	50	43	46	46	24	34
PPTDRAFT_00904	hypothetical protein	21.4887	1.91513	0.0370351	0.999623	1.33029	0.340867	0.999418	21	8	15	35	39	20	21	16	24
PPTDRAFT_00905	3' terminal RNA ribose 2'-O-methyltransferase	47.0148	1.01308	0.950858	0.999623	0.919917	0.689773	0.999418	54	39	38	62	44	46	67	32	48
PPTDRAFT_00906	polynucleotide 3'-phosphatase/polynucleotide	108.225	1.02855	0.853743	0.999623	1.05511	0.725716	0.999418	129	87	98	124	120	123	113	72	122
PPTDRAFT_00907	TatD DNase family protein	38.2984	1.12086	0.616686	0.999623	1.06882	0.769199	0.999418	53	18	42	44	34	58	55	19	43
PPTDRAFT_00909	energy-coupling factor transport system	7.20099	0.924615	0.875689	NA	0.769722	0.594984	0.999418	9	6	5	4	8	9	11	6	7
PPTDRAFT_00910	energy-coupling factor transport system	13.7536	1.29335	0.494272	0.999623	1.44355	0.334819	0.999418	12	17	7	13	22	18	16	8	8
PPTDRAFT_00911	energy-coupling factor transport system permease	7.17494	1.28668	0.632459	NA	0.942538	0.907804	0.999418	7	4	6	16	2	9	11	7	5
PPTDRAFT_00912	D-methionine transport system ATP-binding	96.8062	1.02606	0.868817	0.999623	1.06586	0.682867	0.999418	173	44	92	172	75	91	147	51	86
PPTDRAFT_00913	D-methionine transport system permease protein	41.9396	1.0032	0.989482	0.999623	1.40658	0.170641	0.999418	82	20	35	122	14	38	69	11	25
PPTDRAFT_00914	D-methionine transport system substrate-binding	249.597	0.863107	0.243477	0.999623	0.944777	0.653815	0.999418	484	143	194	482	156	169	485	109	185
PPTDRAFT_00915	hypothetical protein	24.8645	0.978764	0.938021	0.999623	1.01997	0.943071	0.999418	37	17	22	31	31	20	37	14	22
PPTDRAFT_00916	protein of unknown function (DUF4132)	237.104	1.08616	0.525971	0.999623	1.15192	0.278798	0.999418	353	137	229	371	230	250	312	108	260
PPTDRAFT_00917	N-acetylglutamate synthase and related	36.6416	1.04197	0.872878	0.999623	1.08041	0.763935	0.999418	40	20	50	40	51	34	54	19	34
PPTDRAFT_00918	Predicted dehydrogenase	63.2579	0.909446	0.601006	0.999623	0.828949	0.297445	0.999418	78	37	76	69	44	81	82	44	80
PPTDRAFT_00919	beta-glucosidase	13.1421	0.927438	0.845249	0.999623	1.26716	0.552368	0.999418	8	19	11	4	19	22	6	11	11
PPTDRAFT_00920	glucosylceramidase	29.3693	1.02297	0.931403	0.999623	1.3138	0.311606	0.999418	26	24	41	35	27	44	26	24	19
PPTDRAFT_00921	hypothetical protein	1.02932	0.460482	0.586379	NA	4.09664	0.371267	0.999418	1	0	6	0	2	1	0	0	0
PPTDRAFT_00922	hypothetical protein	2.97011	3.06528	0.16487	NA	2.53283	0.236039	0.999418	2	0	4	5	5	6	1	1	5
PPTDRAFT_00923	hypothetical protein	8.30659	1.59241	0.33433	NA	1.23712	0.649902	0.999418	8	5	5	11	8	15	5	4	17
PPTDRAFT_00924	hypothetical protein	34.6137	0.75669	0.249922	0.999623	1.00483	0.984534	0.999418	24	42	46	17	35	51	18	25	44
PPTDRAFT_00925	hypothetical protein	76.9936	0.74648	0.0895338	0.999623	0.725514	0.061802	0.999418	109	61	75	67	75	63	98	61	90
PPTDRAFT_00926	hypothetical protein	1.65082	0.236577	0.196123	NA	0.499107	0.552134	0.999418	1	4	2	0	1	1	0	1	3
PPTDRAFT_00927	Uncharacterized protein YqkB	544.496	0.923793	0.493703	0.999623	0.903049	0.378338	0.999418	430	468	652	379	721	566	403	448	758
PPTDRAFT_00928	Uncharacterized SPBc2 prophage-derived protein	51.8053	0.893097	0.567708	0.999623	0.863177	0.455578	0.999418	62	32	65	52	35	74	57	35	71
PPTDRAFT_00929	rhamnogalacturonan endolyase	20.6298	0.935443	0.837908	0.999623	0.802189	0.493982	0.999418	10	23	23	20	20	20	24	14	28
PPTDRAFT_00930	hypothetical protein	0.366514	2.8444	0.649597	NA	1.5195	0.855179	0.999418	0	0	0	0	1	1	0	1	0
PPTDRAFT_00931	IseA DL-endopeptidase inhibitor	561.708	0.89292	0.243905	0.999623	0.839893	0.0720201	0.999418	587	412	652	495	537	645	527	503	712
PPTDRAFT_00932	hypothetical protein	1529.91	0.858773	0.156773	0.999623	0.863224	0.171404	0.999418	1004	1629	1730	882	1998	1546	922	1393	2120
PPTDRAFT_00933	nitrite transporter NirC	100.613	1.04929	0.772925	0.999623	1.04207	0.804552	0.999418	137	39	138	153	75	123	140	62	95
PPTDRAFT_00934	hypothetical protein	208.521	0.95326	0.692164	0.999623	1.03563	0.773111	0.999418	276	148	222	268	184	240	239	153	193
PPTDRAFT_00935	WXG100 family type VII secretion target	35.0289	1.13734	0.614159	0.999623	0.965655	0.889644	0.999418	37	12	50	43	38	38	39	31	38
PPTDRAFT_00936	[acyl-carrier-protein] S-malonyltransferase	165.187	1.099	0.497156	0.999623	1.35447	0.031028	0.999418	274	91	165	282	127	228	177	98	129
PPTDRAFT_00937	non-ribosomal peptide synthase domain	774.801	1.06163	0.520029	0.999623	1.15152	0.129916	0.999418	760	546	970	813	866	1048	667	589	805
PPTDRAFT_00938	Non-ribosomal peptide synthetase modules and	94.1282	0.79372	0.142602	0.999623	1.04236	0.796279	0.999418	112	85	117	84	116	87	71	76	91
PPTDRAFT_00939	amino acid adenylation domain-containing protein	211.586	1.0213	0.862985	0.999623	0.975358	0.837638	0.999418	179	142	284	187	209	303	181	180	257
PPTDRAFT_00940	hypothetical protein	4.40162	1.07438	0.909859	NA	1.04037	0.950018	0.999418	8	1	5	6	5	4	3	3	7
PPTDRAFT_00941	non-ribosomal peptide synthase domain	99.5638	1.03708	0.829187	0.999623	1.31617	0.108991	0.999418	89	99	109	102	110	149	76	52	115
PPTDRAFT_00942	Non-ribosomal peptide synthetase modules and	79.1574	0.923896	0.638382	0.999623	0.855716	0.351931	0.999418	82	58	90	77	64	102	79	67	101
PPTDRAFT_00943	non-ribosomal peptide synthase domain	731.551	0.996236	0.96855	0.999623	0.959864	0.668138	0.999418	762	497	859	708	789	884	772	616	767
PPTDRAFT_00944	Predicted arabinose efflux permease, MFS family	196.948	1.07658	0.553259	0.999623	0.938731	0.608397	0.999418	216	111	223	233	176	249	210	154	251
PPTDRAFT_00945	Putative adhesin	78.2278	0.941782	0.740369	0.999623	0.94772	0.766788	0.999418	78	64	87	79	102	66	78	56	94
PPTDRAFT_00946	ABC-2 type transport system permease protein	10.5002	0.938324	0.879271	0.999623	0.769346	0.523894	0.999418	10	8	11	8	13	10	16	6	14
PPTDRAFT_00947	ABC-2 type transport system ATP-binding protein	4.54826	0.637991	0.484542	NA	0.552138	0.349765	0.999418	5	4	5	1	3	7	7	4	5
PPTDRAFT_00948	DNA-binding response regulator, NarL/FixJ	774.493	0.967738	0.717774	0.999623	0.972563	0.759082	0.999418	1020	470	882	886	711	932	921	535	848
PPTDRAFT_00949	tellurite resistance protein TerB	1763.68	1.18454	0.0662142	0.999623	0.96282	0.680312	0.999418	1675	1078	1746	1754	2172	2104	1694	1579	2198
PPTDRAFT_00950	Stress response protein SCP2	2349.33	1.16553	0.0720643	0.999623	1.02909	0.735934	0.999418	2300	1180	3002	2340	2258	3736	2368	1554	3227
PPTDRAFT_00951	tellurium resistance protein TerD	1800.59	1.17813	0.0665635	0.999623	1.00729	0.93503	0.999418	1748	919	2198	2008	1456	2993	1837	1251	2448
PPTDRAFT_00952	tellurium resistance protein TerD	1814.25	1.23034	0.0294951	0.999623	1.06031	0.537883	0.999418	1766	990	2013	1870	2099	2580	1789	1531	2023
PPTDRAFT_00953	tellurite resistance protein TerA	1019.95	1.20492	0.0733285	0.999623	0.965288	0.733307	0.999418	924	527	1216	1168	878	1534	1009	859	1319
PPTDRAFT_00954	integral membrane protein, YkoY family	1555.34	1.10639	0.26349	0.999623	0.963096	0.67686	0.999418	1488	860	1942	1535	1542	2188	1490	1249	2034
PPTDRAFT_00955	Citrate lyase beta subunit	131.228	1.1654	0.297082	0.999623	1.01375	0.925145	0.999418	168	49	161	167	100	202	182	80	147
PPTDRAFT_00956	TRSP domain C terminus to PRTase_2	219.393	1.25185	0.11954	0.999623	0.932513	0.623897	0.999418	263	108	185	288	175	312	227	197	283
PPTDRAFT_00957	PELOTA RNA binding domain-containing protein	93.5518	1.15463	0.385609	0.999623	1.05969	0.724703	0.999418	95	52	113	117	75	146	106	72	95
PPTDRAFT_00958	Hydroxymethylpyrimidine pyrophosphatase	55.9878	1.01963	0.924186	0.999623	1.04449	0.831462	0.999418	61	36	69	71	33	94	73	31	60
PPTDRAFT_00959	Carbamoylphosphate synthase large subunit (split	150.817	1.14981	0.299142	0.999623	1.03143	0.816574	0.999418	174	86	156	175	135	226	181	107	167
PPTDRAFT_00960	hypothetical protein	144.753	1.08073	0.602251	0.999623	1.11972	0.448396	0.999418	175	65	206	189	101	238	191	80	139
PPTDRAFT_00961	Uncharacterized conserved protein YaaN involved	750.982	0.991769	0.930414	0.999623	0.950981	0.594916	0.999418	779	513	878	731	819	873	714	604	922
PPTDRAFT_00962	hypothetical protein	4.33226	0.523977	0.301022	NA	1.10081	0.88632	0.999418	6	5	7	3	5	3	1	3	5
PPTDRAFT_00963	hypothetical protein	392.035	1.13986	0.254248	0.999623	1.2224	0.0809347	0.999418	532	178	489	469	366	632	387	234	432
PPTDRAFT_00964	TerF vWA domain-containing protein	758.853	1.07752	0.426645	0.999623	1.08101	0.406781	0.999418	901	425	917	846	751	1059	797	467	935
PPTDRAFT_00965	hypothetical protein	386.071	1.09944	0.527483	0.999623	1.25203	0.135126	0.999418	650	285	236	669	291	480	546	174	329
PPTDRAFT_00966	protein of unknown function (DUF3899)	1261.37	1.20042	0.0958989	0.999623	1.08856	0.438165	0.999418	2496	337	1038	2766	515	1580	2335	485	1030
PPTDRAFT_00967	oligopeptide transport system substrate-binding	5997.32	1.12389	0.187906	0.999623	1.06174	0.499233	0.999418	10276	2750	4953	11128	4136	6545	9238	3440	5189
PPTDRAFT_00968	hypothetical protein	251.773	0.999682	0.99828	0.999623	1.0736	0.631073	0.999418	443	108	255	514	105	309	403	126	191
PPTDRAFT_00969	peptide/nickel transport system permease protein	1069.34	1.09795	0.344929	0.999623	1.08172	0.426872	0.999418	1882	425	1027	1941	693	1239	1698	570	891
PPTDRAFT_00970	peptide/nickel transport system permease protein	2848.4	0.972938	0.734934	0.999623	0.989609	0.897444	0.999418	3377	2133	2930	3282	2883	3130	3163	2240	2825
PPTDRAFT_00971	polar amino acid transport system	80.1226	2.60637	1.71517e-05	0.00613373	8.34934	2.53e-17	1.38984e-13	81	34	62	337	85	138	18	17	17
PPTDRAFT_00972	amino acid ABC transporter membrane protein,	60.8792	2.50549	2.33454e-05	0.00756029	7.37116	1.09e-15	2.98788e-12	72	25	43	251	70	94	18	12	15
PPTDRAFT_00973	polar amino acid transport system ATP-binding	49.4701	2.34496	0.0507664	0.999623	5.04796	0.000307156	0.0641273	46	25	39	206	45	71	13	19	15
PPTDRAFT_00974	AraC-type DNA-binding protein	121.009	0.676343	0.00788924	0.999623	0.544621	2.88e-05	0.00879185	107	107	138	71	106	99	146	130	159
PPTDRAFT_00975	Threonine/homoserine efflux transporter RhtA	39.3323	0.977167	0.918867	0.999623	0.866448	0.522632	0.999418	37	16	66	39	23	63	44	17	72
PPTDRAFT_00976	tRNA-binding protein	26.2385	0.915865	0.743766	0.999623	0.827943	0.47843	0.999418	24	20	32	24	25	30	33	17	35
PPTDRAFT_00977	Uncharacterized damage-inducible protein DinB	406.107	0.885734	0.370591	0.999623	0.902892	0.451103	0.999418	415	269	569	290	449	497	397	224	638
PPTDRAFT_00978	Permease of the drug/metabolite transporter	28.8526	0.916099	0.743331	0.999623	0.651402	0.0993011	0.999418	17	24	33	24	23	30	31	32	40
PPTDRAFT_00979	AraC-type DNA-binding protein	93.9822	0.775977	0.152312	0.999623	0.799973	0.208672	0.999418	90	89	103	63	133	66	70	87	119
PPTDRAFT_00980	multidrug efflux pump	10.4076	0.850469	0.698118	0.999623	1.05235	0.904597	0.999418	15	9	10	12	7	15	12	3	15
PPTDRAFT_00981	transcriptional regulator, TetR family	37.504	0.929341	0.75177	0.999623	0.917706	0.710431	0.999418	50	29	34	46	37	35	47	22	46
PPTDRAFT_00982	Ig-like domain (group 4)	18.1767	0.833511	0.581678	0.999623	0.919241	0.800717	0.999418	14	26	13	9	30	15	16	15	15
PPTDRAFT_00983	alpha-galactosidase	7.78472	1.76491	0.280258	NA	1.90008	0.226831	0.999418	6	6	3	3	28	8	3	4	7
PPTDRAFT_00984	Copper amine oxidase N-terminal	130.963	0.897419	0.440788	0.999623	0.841643	0.217132	0.999418	242	75	99	188	106	102	215	94	111
PPTDRAFT_00985	hypothetical protein	37.0232	1.09359	0.707652	0.999623	0.647087	0.0561893	0.999418	24	25	35	30	36	39	43	34	67
PPTDRAFT_00986	protein of unknown function (DUF4179)	14.5705	0.580164	0.163108	0.999623	0.997266	0.994623	0.999418	16	21	19	13	20	6	15	4	14
PPTDRAFT_00987	RNA polymerase sigma-70 factor, ECF subfamily	6.02853	1.28373	0.680234	NA	0.802619	0.704894	0.999418	8	5	1	11	4	4	3	10	6
PPTDRAFT_00988	hypothetical protein	18.186	0.831231	0.574735	0.999623	1.00383	0.9909	0.999418	12	28	14	9	26	19	10	15	19
PPTDRAFT_00989	transcriptional regulator, LacI family	55.2542	0.860583	0.434596	0.999623	0.886979	0.533463	0.999418	59	42	68	46	63	57	57	48	57
PPTDRAFT_00990	carbohydrate ABC transporter membrane protein 1,	2.25983	2.0873	0.444126	NA	1.60931	0.615349	0.999418	1	0	5	1	2	8	4	0	2
PPTDRAFT_00991	carbohydrate ABC transporter membrane protein 2,	3.15804	0.495274	0.334922	NA	1.44443	0.651516	0.999418	4	2	10	3	3	2	1	2	2
PPTDRAFT_00992	putative aldouronate transport system	11.8609	0.690459	0.378368	0.999623	1.49628	0.376916	0.999418	5	29	9	7	19	7	5	6	6
PPTDRAFT_00993	fructan beta-fructosidase	10.8389	0.919509	0.828144	0.999623	3.18276	0.0110622	0.763392	15	10	18	12	14	19	3	2	8
PPTDRAFT_00994	levanbiose-producing levanase	47.7144	1.04071	0.850256	0.999623	1.05177	0.811364	0.999418	48	39	46	41	51	71	35	35	66
PPTDRAFT_00995	ATP-binding cassette, subfamily B	29.6649	1.30664	0.34573	0.999623	1.53379	0.136839	0.999418	17	37	23	45	38	34	30	18	19
PPTDRAFT_00996	ATP-binding cassette, subfamily B	46.171	0.83759	0.40341	0.999623	0.869991	0.512582	0.999418	51	43	47	55	44	37	50	38	48
PPTDRAFT_00997	MFS transporter, DHA1 family, multidrug	29.9236	0.817535	0.439008	0.999623	0.833303	0.484004	0.999418	52	18	29	30	18	41	43	15	39
PPTDRAFT_00998	transcriptional regulator, TetR family	40.056	0.917472	0.705338	0.999623	0.90049	0.644776	0.999418	44	25	52	47	43	34	46	33	42
PPTDRAFT_00999	AraC-type DNA-binding protein	33.4404	1.3117	0.278912	0.999623	0.85487	0.515358	0.999418	39	11	31	35	35	44	43	31	43
PPTDRAFT_01000	MFS transporter, SP family, arabinose:H+	247.923	1.0606	0.654706	0.999623	1.13412	0.34073	0.999418	83	183	440	99	289	448	63	232	360
PPTDRAFT_01001	two-component system, response regulator YesN	36.3011	0.995966	0.985801	0.999623	1.17058	0.494551	0.999418	43	29	38	32	45	49	32	27	34
PPTDRAFT_01002	Putative regulator of cell autolysis	25.8056	1.84729	0.0270291	0.999623	1.36572	0.24548	0.999418	27	12	15	32	46	34	25	21	25
PPTDRAFT_01003	ribose transport system substrate-binding	37.1164	0.852872	0.491216	0.999623	0.988476	0.960494	0.999418	52	28	41	35	30	52	37	30	35
PPTDRAFT_01004	alpha-galactosidase	11.3554	0.794393	0.559414	0.999623	1.15469	0.725091	0.999418	12	14	12	11	12	12	6	7	14
PPTDRAFT_01005	Cellulase/cellobiase CelA1	10.8802	0.864917	0.735028	0.999623	1.27963	0.580651	0.999418	5	21	8	6	18	10	5	6	10
PPTDRAFT_01006	PAS domain S-box-containing protein	476.729	0.937596	0.528183	0.999623	0.927463	0.460719	0.999418	592	312	539	487	434	594	509	388	523
PPTDRAFT_01007	GntR family transcriptional regulator	14.9043	0.915417	0.807248	0.999623	1.20315	0.618662	0.999418	15	20	11	18	12	17	9	15	11
PPTDRAFT_01008	ABC-2 type transport system ATP-binding protein	14.1963	1.71558	0.130793	0.999623	1.65401	0.156843	0.999418	19	5	12	25	19	20	21	6	10
PPTDRAFT_01009	ABC-2 type transport system permease protein	60.1259	1.08775	0.653512	0.999623	1.00907	0.961303	0.999418	87	39	45	76	65	63	71	51	55
PPTDRAFT_01010	Methylase involved in ubiquinone/menaquinone	81.4063	0.895992	0.509855	0.999623	0.822869	0.238908	0.999418	74	71	87	73	77	89	83	79	90
PPTDRAFT_01011	phosphate transport system substrate-binding	53.1904	1.01377	0.949399	0.999623	0.829558	0.379143	0.999418	33	34	77	43	67	52	52	52	65
PPTDRAFT_01012	hypothetical protein	61.6216	0.959902	0.837025	0.999623	0.964106	0.854237	0.999418	52	66	57	64	60	71	64	46	67
PPTDRAFT_01013	Aldo/keto reductase	34.7062	0.856448	0.521063	0.999623	0.791609	0.329897	0.999418	39	29	34	38	37	25	39	28	43
PPTDRAFT_01014	G/U mismatch-specific uracil-DNA glycosylase	78.6834	0.897803	0.557326	0.999623	0.858711	0.405581	0.999418	85	65	79	84	73	77	60	74	106
PPTDRAFT_01015	alanine dehydrogenase	11.7652	1.55452	0.25541	0.999623	1.32567	0.458965	0.999418	9	8	10	15	18	15	9	8	15
PPTDRAFT_01016	purine catabolism regulatory protein	8.90638	1.71199	0.236455	NA	1.56393	0.319524	0.999418	9	3	10	12	15	12	9	3	12
PPTDRAFT_01017	Copper amine oxidase N-terminal	5321.79	1.01179	0.883325	0.999623	1.04152	0.610489	0.999418	7443	2832	6258	6867	4489	6760	6675	2994	6041
PPTDRAFT_01018	galactokinase	82.4277	0.958426	0.791823	0.999623	1.1043	0.54188	0.999418	122	49	97	110	67	105	103	43	84
PPTDRAFT_01019	PD-(D/E)XK nuclease superfamily protein	53.1194	0.787406	0.25004	0.999623	1.01331	0.950176	0.999418	81	36	71	44	39	84	61	33	48
PPTDRAFT_01020	Lysophospholipase L1	9.63724	0.494649	0.101013	0.999623	1.25957	0.623198	0.999418	16	11	15	5	11	9	4	9	4
PPTDRAFT_01021	Hemolysin, contains CBS domains	23.9023	1.3164	0.335332	0.999623	1.38421	0.256837	0.999418	24	21	17	32	35	27	16	16	27
PPTDRAFT_01022	methyl-accepting chemotaxis protein	1209.71	1.00979	0.909738	0.999623	1.10172	0.260411	0.999418	1703	718	1361	1545	1105	1532	1457	701	1251
PPTDRAFT_01023	hypothetical protein	110.364	1.0584	0.729881	0.999623	1.17227	0.336234	0.999418	172	59	115	136	90	169	160	39	123
PPTDRAFT_01024	conserved hypothetical integral membrane protein	33.0711	1.0599	0.812935	0.999623	1.04431	0.859734	0.999418	39	26	29	42	26	47	42	19	37
PPTDRAFT_01025	NAD(P)-dependent dehydrogenase, short-chain	11.7806	1.06915	0.875922	0.999623	0.81029	0.614115	0.999418	4	15	8	3	17	17	6	10	20
PPTDRAFT_01026	hypothetical protein	17.3385	0.642032	0.186661	0.999623	0.883012	0.718027	0.999418	27	20	15	11	25	11	16	11	17
PPTDRAFT_01027	putative Mg2+ transporter-C (MgtC) family	8.40547	0.811377	0.688273	NA	0.638499	0.380938	0.999418	8	9	6	1	11	11	15	5	9
PPTDRAFT_01028	peptidyl-prolyl cis-trans isomerase B	459.088	0.97325	0.793104	0.999623	0.918376	0.409008	0.999418	623	326	399	575	427	464	549	373	471
PPTDRAFT_01029	hypothetical protein	2.8795	0.933826	0.927638	NA	2.29206	0.323539	0.999418	4	2	5	4	3	4	0	1	4
PPTDRAFT_01030	Protein of unknown function (DUF3886)	386.247	0.996419	0.977488	0.999623	1.01898	0.882513	0.999418	437	267	431	347	477	453	342	250	534
PPTDRAFT_01031	MFS transporter, DHA1 family, multidrug	102.592	0.9743	0.879942	0.999623	0.954559	0.787075	0.999418	90	100	94	104	131	85	70	98	124
PPTDRAFT_01032	Spo0E like sporulation regulatory protein	998.314	0.797865	0.0412531	0.999623	0.885962	0.274835	0.999418	504	1163	1209	360	1464	1031	373	978	1374
PPTDRAFT_01033	Permease of the drug/metabolite transporter	288.95	1.08186	0.518988	0.999623	1.0598	0.633331	0.999418	604	122	199	573	176	282	484	157	212
PPTDRAFT_01034	Sugar-specific transcriptional regulator TrmB	145.813	1.07613	0.605492	0.999623	1.13069	0.388494	0.999418	154	81	200	132	171	214	141	94	167
PPTDRAFT_01035	Protein of unknown function (DUF1593)	10.1889	0.677639	0.344653	0.999623	1.08614	0.84771	0.999418	18	6	17	13	9	8	8	7	9
PPTDRAFT_01036	3-deoxy-D-arabinoheptulosonate-7-phosphate	473.149	1.05355	0.702462	0.999623	0.962144	0.776893	0.999418	851	177	435	993	228	492	718	286	411
PPTDRAFT_01037	hypothetical protein	11.5747	1.2211	0.637371	0.999623	1.68873	0.232162	0.999418	7	3	30	6	16	23	6	3	17
PPTDRAFT_01038	hypothetical protein	14.0624	1.23622	0.573706	0.999623	1.07313	0.849204	0.999418	8	4	27	6	15	31	8	8	26
PPTDRAFT_01039	hypothetical protein	33.3839	0.622786	0.0567186	0.999623	0.850594	0.524888	0.999418	46	24	56	16	28	47	29	23	38
PPTDRAFT_01040	Signal transduction histidine kinase	308.059	2.07941	7.35228e-10	3.41807e-07	1.07545	0.526546	0.999418	241	100	222	452	386	432	395	240	420
PPTDRAFT_01041	NHLP leader peptide domain-containing protein	7673.28	0.86418	0.155441	0.999623	0.884743	0.233413	0.999418	4285	7749	10043	3636	10721	8292	4144	6764	10856
PPTDRAFT_01042	hypothetical protein	357.248	0.951121	0.638881	0.999623	1.07097	0.522828	0.999418	480	235	419	434	306	464	392	245	345
PPTDRAFT_01043	hypothetical protein	19.7212	1.08886	0.782893	0.999623	0.880051	0.67283	0.999418	14	14	22	16	24	23	20	23	18
PPTDRAFT_01044	Putative intracellular protease/amidase	532.829	0.878161	0.276311	0.999623	0.931558	0.552997	0.999418	590	492	518	487	715	435	511	413	579
PPTDRAFT_01045	transcriptional pleiotropic regulator of	162.568	1.09264	0.562854	0.999623	1.00846	0.955941	0.999418	173	71	231	160	171	213	142	97	268
PPTDRAFT_01046	AloR3 receptor	126.482	0.844347	0.226695	0.999623	1.04789	0.741764	0.999418	222	86	131	162	115	125	152	74	117
PPTDRAFT_01047	AloP3 peptide	514.616	1.09095	0.428662	0.999623	0.908911	0.382574	0.999418	590	333	453	573	638	477	618	420	589
PPTDRAFT_01048	Spo0E like sporulation regulatory protein	25.4809	0.989992	0.971483	0.999623	1.0649	0.824169	0.999418	28	16	35	29	27	29	32	9	35
PPTDRAFT_01049	Surface polysaccharide O-acyltransferase,	33.7246	1.03812	0.874406	0.999623	1.08852	0.72113	0.999418	39	26	34	41	32	44	39	19	38
PPTDRAFT_01050	monosaccharide ABC transporter substrate-binding	10.0689	0.717445	0.446065	0.999623	0.919706	0.850983	0.999418	8	16	9	5	12	11	11	6	8
PPTDRAFT_01051	two-component system, sensor histidine kinase	25.3636	1.02344	0.932327	0.999623	0.993624	0.981246	0.999418	19	23	26	21	40	22	23	25	22
PPTDRAFT_01052	two component transcriptional regulator, AraC	20.2125	0.638216	0.144199	0.999623	0.846731	0.597014	0.999418	30	22	21	26	15	13	21	13	21
PPTDRAFT_01053	hydroxylamine reductase	36.7904	0.948765	0.822027	0.999623	1.29725	0.278648	0.999418	49	19	60	54	35	41	37	19	34
PPTDRAFT_01054	Predicted transcription factor, homolog of	111.787	0.765815	0.0703117	0.999623	0.805414	0.143451	0.999418	134	107	106	94	132	83	115	107	106
PPTDRAFT_01055	hypothetical protein	20.0822	0.859138	0.647876	0.999623	1.14648	0.688534	0.999418	7	32	24	11	31	20	11	11	22
PPTDRAFT_01056	Predicted house-cleaning noncanonical NTP	7.47713	0.965406	0.942842	NA	1.04338	0.931604	0.999418	6	6	9	5	5	16	4	4	14
PPTDRAFT_01057	Predicted acetyltransferase	383.356	0.892748	0.336272	0.999623	0.837561	0.132183	0.999418	374	280	462	279	474	391	363	323	499
PPTDRAFT_01058	Serine/threonine protein kinase	709.304	0.991777	0.93867	0.999623	0.92083	0.441333	0.999418	750	440	868	687	811	767	812	546	816
PPTDRAFT_01059	DNA-binding transcriptional regulator, XRE	393.226	0.939759	0.597982	0.999623	0.845597	0.153244	0.999418	396	305	394	338	507	346	364	365	486
PPTDRAFT_01060	multiple monosaccharide-binding protein	3.67385	0.722046	0.699555	NA	0.718455	0.69519	0.999418	2	7	1	0	7	4	2	0	8
PPTDRAFT_01061	putative multiple sugar transport system	6.49548	1.34395	0.635985	NA	2.66617	0.13909	0.999418	1	13	2	0	15	13	0	4	4
PPTDRAFT_01062	multiple monosaccharide ABC transporter membrane	4.24971	1.45885	0.612765	NA	2.71958	0.210969	0.999418	0	7	4	0	13	8	2	0	2
PPTDRAFT_01063	NAD(P)-dependent dehydrogenase, short-chain	10.6467	1.25729	0.569941	0.999623	1.86545	0.140123	0.999418	8	7	16	7	18	21	6	7	7
PPTDRAFT_01064	L-ascorbate metabolism protein UlaG,	10.2725	1.13353	0.769399	0.999623	1.75368	0.209654	0.999418	7	12	12	15	11	13	3	6	12
PPTDRAFT_01065	Lrp/AsnC family transcriptional regulator,	60.915	1.11713	0.5552	0.999623	1.12336	0.535613	0.999418	46	32	98	50	61	106	38	44	88
PPTDRAFT_01066	Acetyltransferases, including N-acetylases of	173.014	1.01734	0.899657	0.999623	0.931354	0.600123	0.999418	191	124	172	155	195	213	209	119	207
PPTDRAFT_01067	EcsC protein family protein	55.8387	0.856576	0.444056	0.999623	0.89251	0.575052	0.999418	49	56	63	56	46	64	58	48	56
PPTDRAFT_01068	MFS transporter, FSR family, fosmidomycin	155.048	1.01057	0.94395	0.999623	0.918606	0.568015	0.999418	267	78	126	262	85	174	247	106	134
PPTDRAFT_01069	hypothetical protein	10.7593	0.950581	0.905322	0.999623	0.828631	0.655125	0.999418	8	8	14	4	15	15	14	8	11
PPTDRAFT_01070	hypothetical protein	17.9142	1.18085	0.611358	0.999623	0.783509	0.437675	0.999418	12	10	20	18	20	18	20	21	21
PPTDRAFT_01071	autotransporter-associated beta strand	18.3584	0.621286	0.136553	0.999623	0.734836	0.342099	0.999418	21	19	21	14	21	10	14	21	17
PPTDRAFT_01072	PTS system, sucrose-specific IIC component	7.92011	0.726887	0.501103	NA	0.767048	0.577836	0.999418	7	10	7	4	9	8	6	7	10
PPTDRAFT_01073	beta-glucosidase	26.5581	0.907445	0.725096	0.999623	0.786258	0.377976	0.999418	16	26	30	15	31	31	27	29	25
PPTDRAFT_01074	beta-fructofuranosidase	19.8537	1.05686	0.866952	0.999623	0.702175	0.267851	0.999418	18	8	23	17	17	24	19	30	21
PPTDRAFT_01075	AraC-type DNA-binding protein	286.373	0.816223	0.0807447	0.999623	0.805837	0.0632522	0.999418	273	267	297	171	357	288	251	292	307
PPTDRAFT_01076	7-cyano-7-deazaguanine reductase	73.5265	1.11118	0.559932	0.999623	0.98711	0.942218	0.999418	127	28	66	120	38	104	113	39	80
PPTDRAFT_01077	7-carboxy-7-deazaguanine synthase	101.462	1.0527	0.74078	0.999623	0.860754	0.326352	0.999418	168	40	91	160	60	114	175	61	109
PPTDRAFT_01078	6-pyruvoyltetrahydropterin/6-carboxytetrahydropterin synthase	47.3683	0.843215	0.41041	0.999623	0.96525	0.865845	0.999418	71	28	61	59	36	53	67	31	39
PPTDRAFT_01079	preQ(0) biosynthesis protein QueC	117.018	0.934734	0.675708	0.999623	0.978537	0.893237	0.999418	159	86	114	147	80	156	171	75	103
PPTDRAFT_01081	Uncharacterized conserved protein	73.4824	1.0544	0.758084	0.999623	1.13829	0.453937	0.999418	88	46	88	91	62	110	91	38	78
PPTDRAFT_01082	hypothetical protein	61.3105	1.14319	0.465707	0.999623	1.26461	0.204593	0.999418	64	31	88	59	61	113	51	35	75
PPTDRAFT_01083	hypothetical protein	168.754	0.868697	0.388173	0.999623	0.635706	0.00486547	0.461548	60	153	188	43	282	129	74	221	265
PPTDRAFT_01084	hypothetical protein	127.869	1.00899	0.952753	0.999623	0.99659	0.98193	0.999418	171	79	129	180	104	144	220	72	107
PPTDRAFT_01085	Predicted DNA-binding transcriptional regulator	188.996	1.15349	0.27599	0.999623	0.947098	0.67476	0.999418	270	89	164	289	176	186	257	144	199
PPTDRAFT_01086	Inhibitor of the KinA pathway to sporulation,	215.167	0.983009	0.890769	0.999623	1.01736	0.89043	0.999418	246	146	253	199	207	315	224	164	223
PPTDRAFT_01087	2',3'-cyclic-nucleotide 2'-phosphodiesterase/5'-	262.447	1.10229	0.452479	0.999623	0.938376	0.621196	0.999418	302	149	270	366	195	336	326	220	272
PPTDRAFT_01088	Predicted Zn peptidase	8.24288	1.51014	0.38879	NA	0.877059	0.770709	0.999418	5	6	5	9	14	6	13	8	7
PPTDRAFT_01089	Transcriptional regulator, contains XRE-family	29.6047	0.639977	0.107518	0.999623	0.852491	0.572681	0.999418	34	38	31	22	26	30	25	14	43
PPTDRAFT_01090	phage transcriptional regulator, ArpU family	16.6877	2.14535	0.0270177	0.999623	1.60965	0.153452	0.999418	23	6	7	33	19	28	17	12	14
PPTDRAFT_01091	aminoglycoside 6-adenylyltransferase	103.789	1.18191	0.280546	0.999623	1.08857	0.581207	0.999418	134	49	111	132	105	138	112	65	132
PPTDRAFT_01092	hypothetical protein	106.235	0.767917	0.132388	0.999623	0.621474	0.00611661	0.551699	140	86	79	113	74	79	241	75	92
PPTDRAFT_01093	hypothetical protein	19.1557	0.782489	0.46887	0.999623	0.840908	0.610754	0.999418	18	22	16	25	21	9	36	13	10
PPTDRAFT_01094	Phage tail sheath protein	79.0701	0.844707	0.390783	0.999623	0.705228	0.0727442	0.999418	86	76	57	77	71	64	157	63	60
PPTDRAFT_01095	Phage tail tube protein	38.165	0.811036	0.411117	0.999623	0.684601	0.132419	0.999418	42	42	24	36	39	26	70	25	37
PPTDRAFT_01096	Phage XkdN-like tail assembly chaperone protein,	17.5574	1.80408	0.10252	0.999623	0.881366	0.708252	0.999418	14	6	12	19	30	15	39	12	17
PPTDRAFT_01097	hypothetical protein	5.23609	0.718328	0.617492	NA	0.627605	0.477503	0.999418	4	8	2	5	1	7	13	2	5
PPTDRAFT_01098	hypothetical protein	52.3796	0.878454	0.576472	0.999623	0.637877	0.0480884	0.999418	51	46	38	66	37	39	108	33	62
PPTDRAFT_01099	LysM domain-containing protein	33.6729	1.02293	0.927511	0.999623	0.879047	0.600155	0.999418	31	30	29	44	34	29	44	24	39
PPTDRAFT_01100	hypothetical protein	23.9012	1.60345	0.129559	0.999623	0.748195	0.317485	0.999418	15	15	12	31	29	19	58	19	21
PPTDRAFT_01101	hypothetical protein	7.50286	0.751931	0.577276	NA	0.57523	0.268552	0.999418	6	9	5	7	4	6	12	10	5
PPTDRAFT_01102	Protein of unknown function (DUF2634)	10.8178	0.712171	0.449599	0.999623	0.52863	0.146327	0.999418	8	15	6	7	5	11	15	14	10
PPTDRAFT_01103	Uncharacterized phage protein gp47/JayE	22.5558	0.889929	0.694534	0.999623	0.984312	0.957902	0.999418	19	23	25	20	34	17	27	16	18
PPTDRAFT_01104	hypothetical protein (DUF2313)	42.2485	1.35993	0.235434	0.999623	0.755128	0.25907	0.999418	35	17	37	39	49	47	85	48	29
PPTDRAFT_01105	Phage tail-collar fibre protein	11.3976	1.29135	0.546013	0.999623	1.26114	0.582722	0.999418	10	5	17	13	16	14	20	3	11
PPTDRAFT_01106	Phage tail fibre repeat-containing protein	50.5087	0.941324	0.778337	0.999623	0.933552	0.748642	0.999418	74	37	42	46	52	59	78	39	37
PPTDRAFT_01107	toxin secretion/phage lysis holin	9.95377	0.779481	0.540924	0.999623	1.74623	0.213332	0.999418	9	15	12	9	15	9	5	6	5
PPTDRAFT_01108	lysozyme	52.587	0.933739	0.733624	0.999623	1.19264	0.391959	0.999418	39	44	82	33	66	79	29	29	75
PPTDRAFT_01109	non-ribosomal peptide synthase domain	172.421	1.20267	0.146562	0.999623	1.04434	0.730332	0.999418	146	103	204	176	171	270	153	135	227
PPTDRAFT_01110	cyclic peptide transporter	23.9882	0.635008	0.117845	0.999623	0.92279	0.788504	0.999418	24	32	28	14	21	27	18	26	14
PPTDRAFT_01111	excinuclease ABC subunit A	12.2881	1.05223	0.906432	0.999623	1.79019	0.203056	0.999418	3	24	10	6	24	14	3	4	13
PPTDRAFT_01112	Predicted O-methyltransferase YrrM	8.00795	0.635952	0.38683	NA	0.945726	0.917923	0.999418	3	14	8	2	10	8	0	7	13
PPTDRAFT_01113	Non-ribosomal peptide synthetase modules and	4.58893	1.21928	0.762853	NA	2.16987	0.266465	0.999418	8	4	2	4	9	7	2	0	7
PPTDRAFT_01114	hypothetical protein	6.56876	0.998696	0.998111	NA	1.17862	0.769445	0.999418	2	10	6	2	6	15	3	5	7
PPTDRAFT_01115	amino acid adenylation domain-containing protein	37.714	1.01358	0.963912	0.999623	1.24	0.476256	0.999418	13	57	38	16	80	39	31	19	25
PPTDRAFT_01116	Ketoacyl-synthetase C-terminal extension	38.5604	0.834465	0.45188	0.999623	1.19781	0.466887	0.999418	30	56	35	25	59	37	17	27	41
PPTDRAFT_01117	aspartate aminotransferase	7.66861	2.4492	0.10238	NA	1.93593	0.216236	0.999418	6	0	13	13	10	11	6	1	16
PPTDRAFT_01118	amino acid adenylation domain-containing protein	14.0591	0.783842	0.54041	0.999623	0.873488	0.736187	0.999418	16	18	7	3	26	13	11	13	12
PPTDRAFT_01119	Phosphopantetheine attachment site	26.6671	1.17477	0.554016	0.999623	1.42154	0.205513	0.999418	14	31	25	16	50	34	10	20	29
PPTDRAFT_01120	beta-1,4-N-acetylglucosamine oligosaccharide	9.11562	1.28954	0.587449	0.999623	0.944997	0.900968	0.999418	3	9	9	9	15	7	9	6	13
PPTDRAFT_01121	amino acid adenylation domain-containing protein	63.0511	0.846646	0.461597	0.999623	1.08294	0.728422	0.999418	46	94	53	36	110	54	45	35	63
PPTDRAFT_01122	[acyl-carrier-protein] S-malonyltransferase	10.1492	1.1668	0.711614	0.999623	2.92291	0.0222816	0.999418	12	15	6	14	17	13	6	2	5
PPTDRAFT_01123	amino acid adenylation domain-containing protein	100.087	1.05154	0.776184	0.999623	1.39035	0.0669033	0.999418	72	119	104	82	142	142	77	55	90
PPTDRAFT_01124	amino acid adenylation domain-containing protein	50.0375	0.938665	0.7745	0.999623	1.22343	0.370484	0.999418	56	53	48	56	58	57	44	22	59
PPTDRAFT_01125	peptide/nickel transport system	163.413	0.901279	0.448986	0.999623	0.957223	0.750857	0.999418	215	139	144	232	142	142	210	131	130
PPTDRAFT_01126	peptide/nickel transport system permease protein	42.157	1.06977	0.76855	0.999623	1.31481	0.240255	0.999418	80	18	42	61	50	42	60	25	24
PPTDRAFT_01127	peptide/nickel transport system permease protein	117.008	0.989196	0.941653	0.999623	1.06745	0.661554	0.999418	165	81	111	162	112	120	173	80	82
PPTDRAFT_01128	dGTPase	72.2434	1.09323	0.611431	0.999623	1.06906	0.702858	0.999418	89	51	65	77	82	92	92	50	67
PPTDRAFT_01129	luciferase family oxidoreductase, group 1	41.0335	1.11772	0.616124	0.999623	0.818737	0.353923	0.999418	60	22	27	55	40	36	65	33	44
PPTDRAFT_01130	Putative RNA methylase family UPF0020	38.3677	1.23998	0.35528	0.999623	0.971362	0.89831	0.999418	40	32	21	59	44	30	61	31	29
PPTDRAFT_01131	Phosphoglycerate dehydrogenase	187.05	0.911657	0.498746	0.999623	0.875766	0.330706	0.999418	256	104	222	202	129	258	229	146	201
PPTDRAFT_01132	2'-5' RNA ligase	41.5946	1.1418	0.583257	0.999623	0.845412	0.476954	0.999418	56	12	47	62	29	48	64	38	38
PPTDRAFT_01133	N-acetylmuramoyl-L-alanine amidase	189.983	0.943304	0.637185	0.999623	1.00155	0.990036	0.999418	272	144	170	251	174	194	235	134	176
PPTDRAFT_01134	L-ascorbate metabolism protein UlaG,	128.958	1.09354	0.527139	0.999623	1.00701	0.960365	0.999418	161	75	130	183	128	133	161	90	139
PPTDRAFT_01135	glutamate synthase (ferredoxin)	998.388	0.997752	0.983623	0.999623	1.10399	0.367503	0.999418	2080	431	755	2296	578	762	1770	512	547
PPTDRAFT_01136	Signal transduction histidine kinase	547.437	0.9493	0.589639	0.999623	0.932916	0.471257	0.999418	598	394	625	545	513	685	546	445	637
PPTDRAFT_01137	two component transcriptional regulator, LuxR	181.01	1.0529	0.726836	0.999623	0.87035	0.342437	0.999418	175	128	177	182	131	279	194	162	223
PPTDRAFT_01138	Capsular polysaccharide biosynthesis protein	18.9962	0.930991	0.826599	0.999623	1.18599	0.608946	0.999418	25	17	17	23	31	11	29	9	11
PPTDRAFT_01139	capsular exopolysaccharide family	7.2261	0.982892	0.974206	NA	0.894334	0.832798	0.999418	8	2	11	11	9	3	16	4	5
PPTDRAFT_01140	UTP--glucose-1-phosphate uridylyltransferase	14.1983	1.41924	0.331736	0.999623	1.12602	0.73583	0.999418	14	9	11	23	14	18	21	6	18
PPTDRAFT_01141	Sugar transferase involved in LPS biosynthesis	8.20305	2.2692	0.0921926	NA	1.2097	0.672569	0.999418	6	4	4	9	13	14	12	4	11
PPTDRAFT_01142	Glycosyltransferases, probably involved in cell	14.4278	1.07872	0.831991	0.999623	1.04084	0.910405	0.999418	22	11	8	21	21	8	17	11	12
PPTDRAFT_01143	O-antigen ligase	12.5497	0.782018	0.515385	0.999623	0.763297	0.473675	0.999418	21	9	10	16	12	7	16	12	11
PPTDRAFT_01144	N-acetylglucosaminyldiphosphoundecaprenol	9.43667	0.925161	0.862658	0.999623	1.51403	0.378767	0.999418	15	11	6	8	14	12	8	2	10
PPTDRAFT_01145	Lipid A core - O-antigen ligase and related	9.72565	1.10035	0.832738	0.999623	1.30421	0.563516	0.999418	17	8	5	11	17	8	9	3	12
PPTDRAFT_01146	Membrane protein involved in the export of	7.87476	3.0137	0.0333279	NA	1.61585	0.315219	0.999418	10	0	4	17	13	10	10	6	6
PPTDRAFT_01147	Glycosyltransferase involved in cell wall	7.88734	0.495297	0.13495	NA	1.27316	0.638451	0.999418	17	7	14	11	6	4	4	4	6
PPTDRAFT_01148	Glycosyltransferase involved in cell wall	10.9413	0.989438	0.9789	0.999623	1.34095	0.478997	0.999418	14	13	7	16	15	8	12	5	8
PPTDRAFT_01149	Glycosyltransferase involved in cell wall	11.7675	1.19716	0.674723	0.999623	2.17639	0.0873667	0.999418	15	12	9	13	29	9	12	1	7
PPTDRAFT_01150	Glycosyltransferase involved in cell wall	13.6557	0.834913	0.622875	0.999623	0.802617	0.547318	0.999418	19	14	8	19	11	9	19	12	11
PPTDRAFT_01151	UDPglucose 6-dehydrogenase	20.3798	0.510488	0.0241487	0.999623	1.06819	0.836084	0.999418	44	22	23	22	20	10	18	15	9
PPTDRAFT_01152	mannose-1-phosphate guanylyltransferase	37.2259	1.04504	0.859696	0.999623	0.973145	0.912516	0.999418	53	17	37	43	43	37	38	43	28
PPTDRAFT_01153	GEMM cis-regulatory element	20.0258	1.06502	0.838328	0.999623	0.902969	0.736961	0.999418	13	18	21	17	17	31	18	17	27
PPTDRAFT_01154	mannan endo-1,4-beta-mannosidase	125.103	0.979587	0.886391	0.999623	1.14746	0.345808	0.999418	120	90	177	123	102	212	94	81	155
PPTDRAFT_01155	hypothetical protein	154.18	1.04612	0.756433	0.999623	1.02643	0.857386	0.999418	146	100	198	162	132	232	131	138	168
PPTDRAFT_01156	hypothetical protein	42.2311	1.27856	0.28238	0.999623	1.25725	0.31539	0.999418	65	19	34	81	37	45	79	25	20
PPTDRAFT_01157	Predicted transcription factor, homolog of	106.141	0.977	0.876274	0.999623	0.988821	0.940079	0.999418	105	85	118	98	104	145	96	87	121
PPTDRAFT_01158	Capsular polysaccharide biosynthesis protein	9.51811	1.05828	0.893659	0.999623	1.09017	0.839005	0.999418	9	8	10	9	11	13	9	5	13
PPTDRAFT_01159	capsular exopolysaccharide family	6.28939	1.11242	0.844191	NA	1.0447	0.935278	0.999418	4	6	6	3	11	8	4	3	11
PPTDRAFT_01160	Sugar transferase involved in LPS biosynthesis	3.196	0.775589	0.727541	NA	1.18424	0.824268	0.999418	2	2	8	2	5	3	3	2	2
PPTDRAFT_01161	GDP-L-fucose synthase	6.96629	0.875029	0.809045	NA	0.600182	0.340524	0.999418	4	2	12	4	10	4	7	11	7
PPTDRAFT_01162	GDPmannose 4,6-dehydratase	13.5916	1.04452	0.917228	0.999623	1.3177	0.519909	0.999418	9	20	5	2	25	21	4	16	9
PPTDRAFT_01163	Membrane protein involved in the export of	7.24986	0.41378	0.148761	NA	0.63126	0.464041	0.999418	0	15	16	1	6	7	5	2	8
PPTDRAFT_01164	hypothetical protein	8.14573	0.839585	0.728473	NA	1.47772	0.463926	0.999418	7	12	6	2	21	7	3	3	8
PPTDRAFT_01165	Glycosyltransferase involved in cell wall	6.34966	1.02717	0.9597	NA	1.97829	0.237148	0.999418	4	8	6	2	15	8	2	6	2
PPTDRAFT_01166	Glycosyltransferase involved in cell wall	5.91568	0.801951	0.723837	NA	0.831951	0.769156	0.999418	7	9	1	3	15	1	3	4	6
PPTDRAFT_01167	N-acetylglucosaminyldiphosphoundecaprenol	6.84979	1.06083	0.916549	NA	1.53923	0.462512	0.999418	0	15	6	4	10	7	2	5	5
PPTDRAFT_01168	UDPglucose 6-dehydrogenase	8.95711	1.54606	0.33278	NA	1.87456	0.173109	0.999418	4	7	10	4	20	17	4	7	6
PPTDRAFT_01169	transcriptional attenuator, LytR family	5.12812	0.854905	0.797083	NA	1.51209	0.524142	0.999418	3	11	3	6	6	3	1	4	4
PPTDRAFT_01170	hypothetical protein	3.26454	1.99358	0.345025	NA	2.66455	0.198259	0.999418	1	2	5	4	7	5	1	1	4
PPTDRAFT_01171	ABC-2 type transport system ATP-binding protein	199.685	0.964701	0.784192	0.999623	1.1309	0.352323	0.999418	247	172	197	258	211	209	196	125	207
PPTDRAFT_01172	ABC-2 type transport system permease protein	65.7074	1.12873	0.517703	0.999623	0.940317	0.738506	0.999418	90	38	51	106	45	75	106	49	57
PPTDRAFT_01173	Predicted PurR-regulated permease PerM	29.3785	1.22767	0.427296	0.999623	1.17738	0.525553	0.999418	29	12	43	32	33	45	33	18	32
PPTDRAFT_01174	protein CcmA, bactofilin family	0.948885	4.19951	0.335345	NA	4.19204	0.336101	0.999418	0	0	1	0	4	3	0	0	1
PPTDRAFT_01175	Membrane proteins related to	2.75814	0.474752	0.434271	NA	0.610711	0.609868	0.999418	0	6	3	0	7	0	1	2	2
PPTDRAFT_01176	cardiolipin synthase	24.3954	0.825693	0.485141	0.999623	1.17801	0.563694	0.999418	27	29	25	21	31	26	21	14	22
PPTDRAFT_01177	Uncharacterized membrane-anchored protein YitT,	326.047	1.0121	0.917778	0.999623	1.05009	0.675138	0.999418	425	248	292	416	306	379	332	265	313
PPTDRAFT_01178	bifunctional non-homologous end joining protein	3.4114	0.768981	0.749943	NA	1.17276	0.852515	0.999418	1	8	2	2	6	1	0	1	6
PPTDRAFT_01179	Sulfotransferase family protein	15.7318	1.38646	0.3717	0.999623	1.55464	0.233516	0.999418	3	18	18	8	20	35	4	10	22
PPTDRAFT_01180	asparagine synthase (glutamine-hydrolysing)	17.1446	0.835888	0.585282	0.999623	1.86193	0.0840938	0.999418	14	28	16	10	33	17	5	9	12
PPTDRAFT_01181	hypothetical protein	39.8981	1.09098	0.696914	0.999623	1.05773	0.801206	0.999418	42	28	39	39	56	42	31	36	45
PPTDRAFT_01182	Serine kinase of the HPr protein, regulates	12.873	1.12423	0.767911	0.999623	2.00705	0.0978867	0.999418	16	16	7	14	18	20	3	7	13
PPTDRAFT_01183	Coenzyme PQQ synthesis protein D (PqqD)	3.16316	1.50987	0.610264	NA	3.29677	0.184516	0.999418	0	3	6	1	11	4	2	0	1
PPTDRAFT_01184	Transglutaminase-like superfamily protein	4.39712	0.886281	0.857017	NA	0.829533	0.778852	0.999418	2	5	4	0	7	7	2	5	5
PPTDRAFT_01185	Uncharacterised nucleotidyltransferase	11.239	0.823883	0.62156	0.999623	2.47331	0.045673	0.999418	8	19	13	7	24	10	4	5	4
PPTDRAFT_01186	ABC transporter transmembrane region	14.373	0.421133	0.028499	0.999623	1.0717	0.870606	0.999418	15	29	18	2	13	19	8	7	9
PPTDRAFT_01187	erythromycin esterase	142.879	0.983984	0.912213	0.999623	0.89195	0.432324	0.999418	136	119	129	108	197	142	110	138	181
PPTDRAFT_01188	DNA end-binding protein Ku	10.9588	1.92344	0.147223	0.999623	0.781462	0.548396	0.999418	5	2	11	8	15	16	13	17	11
PPTDRAFT_01189	hypothetical protein	4.45873	2.3286	0.177704	NA	2.7837	0.111622	0.999418	6	3	1	8	7	9	4	2	2
PPTDRAFT_01190	small acid-soluble spore protein H (minor)	5.6248	1.17261	0.772988	NA	1.30644	0.632127	0.999418	5	2	10	7	7	7	4	5	5
PPTDRAFT_01191	acetate CoA/acetoacetate CoA-transferase beta	7.80935	1.05191	0.922412	NA	1.65295	0.355697	0.999418	3	15	5	4	11	14	4	2	8
PPTDRAFT_01192	acetate CoA/acetoacetate CoA-transferase alpha	3.89498	0.944192	0.937652	NA	1.48759	0.605684	0.999418	1	7	4	0	7	8	3	1	2
PPTDRAFT_01193	acetoacetate decarboxylase	3.06492	9.63485	0.019066	NA	2.57894	0.228085	0.999418	1	0	1	4	8	7	2	0	7
PPTDRAFT_01194	acetyl-CoA C-acetyltransferase	4.75019	1.31078	0.696767	NA	0.61655	0.453592	0.999418	3	6	0	1	7	5	6	7	4
PPTDRAFT_01195	Nicotinamidase-related amidase	80.2752	1.11665	0.502908	0.999623	1.16918	0.344145	0.999418	94	38	111	109	64	122	87	40	100
PPTDRAFT_01196	tRNA threonylcarbamoyladenosine biosynthesis	250.564	0.902367	0.396199	0.999623	0.878809	0.285315	0.999418	265	197	278	231	216	320	246	227	280
PPTDRAFT_01197	tRNA threonylcarbamoyladenosine biosynthesis	78.6872	0.77093	0.165039	0.999623	0.760322	0.143138	0.999418	112	55	85	103	48	69	94	79	72
PPTDRAFT_01198	ribosomal-protein-alanine N-acetyltransferase	88.4445	0.722376	0.0520808	0.999623	0.89037	0.493698	0.999418	144	59	113	109	68	76	127	63	64
PPTDRAFT_01199	N6-L-threonylcarbamoyladenine synthase	195.443	1.09794	0.486044	0.999623	1.04057	0.766033	0.999418	279	90	213	302	163	225	227	138	208
PPTDRAFT_01200	ATP-binding cassette, subfamily F, member 3	247.454	1.02453	0.838123	0.999623	0.976701	0.842049	0.999418	250	198	246	276	244	294	266	210	251
PPTDRAFT_01201	5-formyltetrahydrofolate cyclo-ligase	284.617	0.930919	0.570955	0.999623	0.844106	0.178027	0.999418	345	216	257	308	240	312	315	293	275
PPTDRAFT_01202	cyclic pyranopterin phosphate synthase	141.921	0.765614	0.068355	0.999623	0.826165	0.194102	0.999418	207	105	159	172	92	143	175	119	131
PPTDRAFT_01203	molybdenum cofactor synthesis domain-containing	175.505	1.0143	0.916308	0.999623	1.04047	0.769304	0.999418	249	112	170	246	146	207	192	139	165
PPTDRAFT_01204	sec-independent protein translocase protein TatA	376.194	0.984176	0.880037	0.999623	1.0663	0.544822	0.999418	425	267	449	416	340	519	347	266	432
PPTDRAFT_01205	sec-independent protein translocase protein TatC	173.672	1.13426	0.33311	0.999623	1.11875	0.387892	0.999418	264	83	172	257	159	213	211	111	175
PPTDRAFT_01206	chaperonin GroES	725.382	0.98782	0.899859	0.999623	0.895018	0.25336	0.999418	1029	459	613	1022	730	568	1046	586	637
PPTDRAFT_01207	chaperonin GroEL	1388.22	1.0773	0.440007	0.999623	0.967564	0.731866	0.999418	2147	660	1263	2408	1034	1368	2142	931	1238
PPTDRAFT_01208	Site-specific recombinase XerD	116.003	1.13486	0.396606	0.999623	0.996527	0.981208	0.999418	167	48	120	174	87	145	195	67	110
PPTDRAFT_01209	Peptidase S24-like	153.642	0.866937	0.287745	0.999623	0.834013	0.175392	0.999418	203	106	158	176	153	126	204	133	142
PPTDRAFT_01210	hypothetical protein	89.6293	0.91447	0.628042	0.999623	0.864995	0.42974	0.999418	163	47	61	188	52	51	206	31	74
PPTDRAFT_01211	Helix-turn-helix domain-containing protein	27.8583	0.770724	0.356242	0.999623	0.903272	0.722012	0.999418	82	10	17	62	7	19	55	7	22
PPTDRAFT_01212	phage regulatory protein, rha family	87.022	0.99565	0.980499	0.999623	0.796497	0.193901	0.999418	202	18	62	191	32	61	195	38	72
PPTDRAFT_01213	hypothetical protein	2.95022	0.785157	0.767575	NA	0.474188	0.339951	0.999418	7	1	1	2	2	2	8	3	2
PPTDRAFT_01214	hypothetical protein	11.8326	0.895276	0.789625	0.999623	1.17969	0.698092	0.999418	36	2	9	29	3	9	26	2	6
PPTDRAFT_01215	hypothetical protein	23.2912	0.519156	0.0505481	0.999623	0.641281	0.190974	0.999418	54	10	24	49	2	12	55	3	25
PPTDRAFT_01216	hypothetical protein	59.1087	0.879271	0.529756	0.999623	0.864963	0.477496	0.999418	139	23	34	125	20	40	157	17	36
PPTDRAFT_01217	PDDEXK-like protein of unknown function	34.4287	1.01652	0.951184	0.999623	0.702695	0.173157	0.999418	85	4	19	73	7	24	106	11	23
PPTDRAFT_01218	single-strand binding protein	14.8532	1.08399	0.832807	0.999623	0.770273	0.478959	0.999418	32	4	6	37	6	6	43	7	7
PPTDRAFT_01219	hypothetical protein	16.6255	1.22775	0.602318	0.999623	1.06344	0.874226	0.999418	36	2	12	42	6	11	48	0	15
PPTDRAFT_01220	hypothetical protein	18.3484	1.74921	0.135873	0.999623	1.28343	0.491614	0.999418	51	1	6	37	13	17	48	5	10
PPTDRAFT_01221	DNA replication protein DnaC	31.3919	0.921643	0.762208	0.999623	0.818759	0.45328	0.999418	72	10	20	74	11	18	72	8	30
PPTDRAFT_01222	hypothetical protein	11.6057	0.715006	0.456998	0.999623	0.660235	0.353785	0.999418	38	3	5	20	4	5	31	1	12
PPTDRAFT_01223	hypothetical protein	8.25688	1.86987	0.267861	NA	0.995116	0.992605	0.999418	20	0	2	29	3	3	21	1	7
PPTDRAFT_01224	crossover junction endodeoxyribonuclease RusA	6.53836	0.282298	0.0464018	NA	0.438256	0.20541	0.999418	18	2	9	12	0	1	19	0	6
PPTDRAFT_01225	RNA polymerase sigma factor, sigma-70 family	13.3557	1.12936	0.755478	0.999623	1.28988	0.519693	0.999418	31	2	14	24	10	13	30	3	8
PPTDRAFT_01226	hypothetical protein	5.09538	1.22128	0.766991	NA	0.541542	0.327507	0.999418	10	0	3	6	3	3	19	1	7
PPTDRAFT_01227	hypothetical protein	7.57205	0.586581	0.317127	NA	0.747205	0.591754	0.999418	25	1	8	12	3	4	14	6	2
PPTDRAFT_01228	hypothetical protein	0	0	NA	NA	0	NA	NA	0	0	0	0	0	0	0	0	0
PPTDRAFT_01229	hypothetical protein	11.1312	0.771144	0.570289	0.999623	0.460838	0.0774734	0.999418	30	1	6	20	2	5	34	5	10
PPTDRAFT_01230	hypothetical protein	15.1611	1.03547	0.926396	0.999623	1.65473	0.201882	0.999418	42	6	11	25	11	17	33	1	7
PPTDRAFT_01231	hypothetical protein	8.78476	1.22548	0.672523	NA	0.97552	0.95793	0.999418	17	1	8	19	4	9	19	6	4
PPTDRAFT_01232	hypothetical protein	2.51337	2.5317	0.361327	NA	3.32273	0.24451	0.999418	8	0	0	11	0	3	5	0	0
PPTDRAFT_01233	hypothetical protein	13.7405	0.739674	0.428131	0.999623	1.67745	0.209987	0.999418	39	10	10	27	6	14	23	1	6
PPTDRAFT_01234	hypothetical protein	12.0488	0.703551	0.360845	0.999623	1.05348	0.896234	0.999418	22	9	14	18	9	9	20	7	5
PPTDRAFT_01235	protein of unknown function (DUF3850)	3.76995	1.52443	0.56856	NA	1.08875	0.904828	0.999418	9	0	2	7	3	3	11	2	1
PPTDRAFT_01236	hypothetical protein	12.1515	0.602921	0.242974	0.999623	0.809507	0.633229	0.999418	40	1	17	17	2	13	22	5	7
PPTDRAFT_01237	hypothetical protein	0.935474	2.48715	0.540853	NA	3.21406	0.436973	0.999418	2	0	0	6	0	1	1	0	0
PPTDRAFT_01238	hypothetical protein	8.82153	1.84174	0.212182	NA	1.44022	0.443969	0.999418	14	2	6	17	8	12	18	0	12
PPTDRAFT_01239	RNA polymerase sigma-70 factor, ECF subfamily	14.9668	1.29111	0.530076	0.999623	1.73272	0.187373	0.999418	40	4	11	18	22	15	27	2	10
PPTDRAFT_01240	hypothetical protein	73.6514	0.780881	0.171447	0.999623	0.741567	0.0970848	0.999418	66	82	67	54	90	54	75	68	82
PPTDRAFT_01241	hypothetical protein	40.5705	0.803107	0.369122	0.999623	0.688638	0.121823	0.999418	66	23	31	78	21	19	97	19	36
PPTDRAFT_01242	hypothetical protein	171.095	0.981661	0.890501	0.999623	0.839637	0.189563	0.999418	115	173	151	114	211	183	115	195	212
PPTDRAFT_01243	hypothetical protein	2.24589	0.32249	0.31145	NA	0.400658	0.41877	0.999418	1	7	0	2	0	1	5	0	2
PPTDRAFT_01244	5-methylcytosine-specific restriction enzyme A	1.42449	0.455311	0.463754	NA	2.14533	0.532963	0.999418	4	1	3	2	1	1	2	0	0
PPTDRAFT_01245	hypothetical protein	0.603832	0.889706	0.950333	NA	0.257279	0.44531	0.999418	1	0	0	0	1	0	2	0	2
PPTDRAFT_01246	hypothetical protein	2.51834	0.888229	0.882506	NA	7.84275	0.0575767	0.999418	2	5	3	2	4	4	0	1	0
PPTDRAFT_01247	hypothetical protein	1.55794	0.928689	0.945222	NA	1.07648	0.946227	0.999418	0	2	3	1	2	2	2	0	2
PPTDRAFT_01248	hypothetical protein	2.62727	1.40792	0.653054	NA	3.754	0.135883	0.999418	3	3	2	6	3	4	1	1	1
PPTDRAFT_01249	Phage terminase, small subunit	7.57357	0.682931	0.468137	NA	0.71268	0.520646	0.999418	4	6	15	5	6	8	9	10	3
PPTDRAFT_01250	Phage terminase-like protein, large subunit,	29.7244	0.84309	0.509505	0.999623	0.926823	0.770699	0.999418	33	31	28	35	25	30	37	19	30
PPTDRAFT_01251	hypothetical protein	1.03482	1.31586	0.854443	NA	0.994564	0.997052	0.999418	0	2	0	3	0	0	1	2	0
PPTDRAFT_01252	phage portal protein, HK97 family	9.17393	1.15267	0.775237	0.999623	1.24438	0.662334	0.999418	8	11	5	20	13	3	12	2	9
PPTDRAFT_01253	ATP-dependent Clp protease, protease subunit	6.91018	0.84501	0.754897	NA	1.49039	0.483426	0.999418	12	11	2	8	8	6	11	1	3
PPTDRAFT_01254	phage major capsid protein, HK97 family	14.5786	0.660074	0.240518	0.999623	0.900226	0.77257	0.999418	15	19	17	15	11	13	14	10	14
PPTDRAFT_01255	hypothetical protein	3.2889	0.488991	0.333507	NA	1.69494	0.532965	0.999418	6	7	2	3	3	2	4	1	0
PPTDRAFT_01256	hypothetical protein	4.69673	0.783098	0.725229	NA	1.093	0.901088	0.999418	3	8	4	1	12	3	5	0	4
PPTDRAFT_01257	hypothetical protein	6.09968	1.28373	0.637794	NA	1.65629	0.355908	0.999418	7	7	3	9	10	6	6	2	5
PPTDRAFT_01258	phage head-tail adaptor, putative, SPP1 family	3.99055	0.832151	0.807465	NA	1.34405	0.706304	0.999418	1	10	2	5	3	4	3	0	5
PPTDRAFT_01259	hypothetical protein	4.79211	1.26786	0.717338	NA	1.96963	0.3218	0.999418	11	0	5	3	9	9	2	4	3
PPTDRAFT_01260	Protein of unknown function (DUF3383)	7.43288	1.14645	0.7896	NA	0.970493	0.952573	0.999418	6	5	7	17	4	6	14	6	4
PPTDRAFT_01261	Protein of unknown function (DUF3277)	1.76647	3.37275	0.282752	NA	0.856406	0.872734	0.999418	2	0	0	1	3	3	2	1	5
PPTDRAFT_01262	hypothetical protein	5.88144	1.68929	0.352635	NA	1.58169	0.412533	0.999418	5	3	6	8	7	11	12	1	4
PPTDRAFT_01263	hypothetical protein	3.15598	0.68508	0.635491	NA	1.93211	0.458146	0.999418	1	5	6	2	8	1	3	0	1
PPTDRAFT_01264	phage tail tape measure protein, TP901 family,	1.94643	0.986753	0.989771	NA	1.15129	0.893911	0.999418	1	2	2	0	7	1	1	0	3
PPTDRAFT_01265	Phage-related protein	16.136	0.749575	0.413152	0.999623	1.27043	0.516356	0.999418	16	23	18	14	19	17	20	7	8
PPTDRAFT_01266	hypothetical protein	3.89058	2.58935	0.178311	NA	2.8117	0.148308	0.999418	4	4	0	5	8	7	4	2	1
PPTDRAFT_01267	hypothetical protein	6.59987	1.02967	0.957061	NA	0.930649	0.893661	0.999418	8	6	4	12	3	6	5	9	5
PPTDRAFT_01268	hypothetical protein	2.37674	6.25692	0.100518	NA	0.538556	0.446367	0.999418	0	1	0	2	2	4	5	2	6
PPTDRAFT_01269	hypothetical protein	3.11267	0.503941	0.380728	NA	0.716515	0.679256	0.999418	3	6	2	2	1	3	1	4	3
PPTDRAFT_01270	Protein of unknown function (DUF2634)	1.75148	1.18966	0.882521	NA	0.690421	0.743019	0.999418	0	4	0	0	4	1	1	2	1
PPTDRAFT_01271	Uncharacterized phage protein gp47/JayE	5.98626	0.838529	0.747529	NA	1.83629	0.310549	0.999418	4	13	4	7	7	5	3	3	3
PPTDRAFT_01272	hypothetical protein	2.97296	1.3546	0.688659	NA	1.09968	0.89779	0.999418	4	1	3	3	3	5	6	1	3
PPTDRAFT_01273	hypothetical protein	23.1512	1.1234	0.710079	0.999623	0.905418	0.746637	0.999418	16	26	15	25	27	22	19	17	36
PPTDRAFT_01274	hypothetical protein	3.53868	1.71606	0.499888	NA	1.51282	0.600441	0.999418	0	4	4	3	3	8	3	5	0
PPTDRAFT_01275	hypothetical protein	0.572238	0.830916	0.928009	NA	1.90897	0.755827	0.999418	0	2	0	0	2	0	0	0	0
PPTDRAFT_01276	hypothetical protein	3.18696	1.12309	0.877656	NA	1.86769	0.438041	0.999418	1	6	2	1	6	5	1	2	2
PPTDRAFT_01277	N-acetylmuramoyl-L-alanine amidase	2.84906	1.58695	0.589257	NA	0.652165	0.58441	0.999418	3	2	0	1	4	4	5	2	5
PPTDRAFT_01278	Bacteriophage holin of superfamily 6 (Holin_LLH)	2.66437	0.575071	0.51647	NA	1.82987	0.530958	0.999418	2	4	5	0	7	2	2	0	1
PPTDRAFT_01279	Predicted amidophosphoribosyltransferases	1809.87	0.920255	0.347993	0.999623	0.883143	0.160257	0.999418	2240	1284	1873	1918	1903	1747	2160	1400	2006
PPTDRAFT_01280	DNA processing protein	954.02	1.05705	0.550945	0.999623	0.979386	0.822518	0.999418	1169	578	982	1094	1043	1052	1143	726	1011
PPTDRAFT_01281	Glutamyl- and glutaminyl-tRNA synthetases	149.334	1.03765	0.823102	0.999623	1.06713	0.694507	0.999418	260	80	130	204	153	145	235	57	166
PPTDRAFT_01282	hypothetical protein	25.8339	0.857022	0.583897	0.999623	0.792916	0.406861	0.999418	50	16	17	28	20	26	34	24	24
PPTDRAFT_01283	hypothetical protein	154.39	0.934965	0.65875	0.999623	0.963377	0.806666	0.999418	127	114	228	121	180	189	158	92	201
PPTDRAFT_01284	hypothetical protein	73.0362	1.21085	0.314941	0.999623	1.08176	0.676987	0.999418	100	23	87	74	57	137	87	28	118
PPTDRAFT_01285	hypothetical protein	39.8959	1.1947	0.460089	0.999623	1.03654	0.880152	0.999418	35	23	43	23	59	62	37	40	37
PPTDRAFT_01286	hypothetical protein	51.022	0.999035	0.996324	0.999623	0.937599	0.757275	0.999418	43	32	71	48	44	71	33	49	71
PPTDRAFT_01287	hypothetical protein	45.2666	1.06778	0.771595	0.999623	0.788313	0.280895	0.999418	28	35	50	46	37	53	39	48	66
PPTDRAFT_01288	protein of unknown function (DUF3862)	4461.3	0.909385	0.2823	0.999623	0.873182	0.124674	0.999418	6489	2840	4391	5510	4086	4099	6305	2939	4889
PPTDRAFT_01289	YolD-like protein	25.1332	0.848046	0.551875	0.999623	1.00254	0.992813	0.999418	25	26	28	30	20	27	23	22	22
PPTDRAFT_01290	hypothetical protein	481.526	1.05042	0.66472	0.999623	1.01273	0.911133	0.999418	571	268	566	439	517	678	480	314	648
PPTDRAFT_01291	accessory gene regulator B	799.854	1.04071	0.692984	0.999623	1.00404	0.968166	0.999418	799	569	868	744	925	991	624	691	1009
PPTDRAFT_01292	hypothetical protein	1331.59	0.924179	0.439654	0.999623	0.87137	0.176879	0.999418	1327	1288	1120	1115	1482	1416	1216	1254	1511
PPTDRAFT_01293	Response regulator of the LytR/AlgR family	16139.4	0.855881	0.0676825	0.999623	0.883915	0.147439	0.999418	13416	16301	17362	11059	20322	16141	11987	15229	18745
PPTDRAFT_01294	hypothetical protein	113.65	0.802344	0.168022	0.999623	0.840867	0.27919	0.999418	130	128	88	101	143	80	127	91	108
PPTDRAFT_01295	Threonine/homoserine/homoserine lactone efflux	41.068	1.32193	0.215239	0.999623	1.02246	0.919545	0.999418	32	22	46	45	56	47	45	34	48
PPTDRAFT_01296	Collagen triple helix repeat-containing protein	29.8021	1.06834	0.819249	0.999623	0.667972	0.146402	0.999418	17	3	63	17	5	75	27	9	79
PPTDRAFT_01297	Phage terminase small subunit	32.8265	0.869628	0.634268	0.999623	0.681217	0.183344	0.999418	16	7	89	18	19	49	20	26	64
PPTDRAFT_01298	Putative threonine efflux protein	159.651	0.869631	0.363942	0.999623	0.917427	0.57613	0.999418	231	106	176	157	179	149	221	87	180
PPTDRAFT_01299	AraC-type DNA-binding protein	5.67613	0.660255	0.46451	NA	0.725032	0.574227	0.999418	6	8	4	7	5	2	5	6	5
PPTDRAFT_01300	Predicted peptidase	4.83084	0.858942	0.8126	NA	1.77751	0.406572	0.999418	2	3	12	2	8	7	1	6	1
PPTDRAFT_01301	polysaccharide deacetylase family sporulation	3.61577	0.850494	0.813506	NA	0.979774	0.976599	0.999418	2	4	5	2	4	5	2	2	6
PPTDRAFT_01302	hypothetical protein	43.8886	0.865696	0.548155	0.999623	1.01459	0.952438	0.999418	41	35	63	28	60	49	33	20	71
PPTDRAFT_01303	hypothetical protein	4.62154	1.1716	0.81132	NA	1.01656	0.979974	0.999418	1	3	9	1	9	7	5	2	5
PPTDRAFT_01304	sn-glycerol 3-phosphate transport system	2.09407	2.53467	0.351479	NA	5.09763	0.131259	0.999418	1	0	5	1	4	8	2	0	0
PPTDRAFT_01305	sn-glycerol 3-phosphate transport system	1.89867	9.11525	0.0649915	NA	3.11925	0.28212	0.999418	0	0	1	2	9	1	0	1	3
PPTDRAFT_01306	sn-glycerol 3-phosphate transport system	18.0079	0.821766	0.555944	0.999623	0.83525	0.589533	0.999418	15	13	29	22	14	15	15	15	25
PPTDRAFT_01307	transcriptional regulator, TetR family	627.94	0.968146	0.789734	0.999623	0.701587	0.00327941	0.360866	309	336	960	261	511	1046	302	708	1192
PPTDRAFT_01308	HlyD family secretion protein	842.262	0.916745	0.482429	0.999623	0.703318	0.00430208	0.415264	599	448	1275	576	534	1282	562	817	1585
PPTDRAFT_01309	ABC-2 type transport system permease protein	1367.23	1.05531	0.618387	0.999623	0.79235	0.0306293	0.999418	1165	487	2191	1125	858	2366	1204	969	2536
PPTDRAFT_01310	glycine betaine/proline transport system	48.6559	1.15005	0.527483	0.999623	1.04256	0.849424	0.999418	64	21	52	53	50	69	48	48	45
PPTDRAFT_01311	glycine betaine/proline transport system	17.8518	1.11835	0.719568	0.999623	1.49803	0.208667	0.999418	23	11	21	21	25	23	12	13	15
PPTDRAFT_01312	DNA-binding transcriptional regulator GbsR, MarR	296.061	0.879157	0.276202	0.999623	0.831009	0.116698	0.999418	289	238	331	228	373	274	301	267	335
PPTDRAFT_01313	para-nitrobenzyl esterase	60.6327	0.982434	0.922031	0.999623	1.17365	0.383889	0.999418	73	47	68	71	68	70	62	44	50
PPTDRAFT_01314	methyl-accepting chemotaxis sensory transducer	118.957	1.03931	0.794179	0.999623	0.980971	0.89612	0.999418	87	75	179	98	122	174	96	97	155
PPTDRAFT_01315	EamA domain-containing membrane protein RarD	229.645	1.07293	0.568889	0.999623	1.03159	0.800815	0.999418	180	149	313	193	216	378	153	193	316
PPTDRAFT_01317	ABC-2 family transporter protein	17.5665	1.16677	0.663374	0.999623	0.756478	0.413937	0.999418	17	7	19	33	9	16	24	19	19
PPTDRAFT_01318	ABC-2 type transport system ATP-binding protein	32.8278	0.782848	0.330965	0.999623	0.813151	0.412579	0.999418	47	29	29	37	19	38	46	24	32
PPTDRAFT_01319	Signal transduction histidine kinase	18.158	1.11825	0.725233	0.999623	1.19841	0.5718	0.999418	26	12	14	23	30	13	23	13	12
PPTDRAFT_01320	DNA-binding response regulator, OmpR family,	34.1068	1.51133	0.0843064	0.999623	1.24463	0.350527	0.999418	36	21	24	51	39	48	36	22	40
PPTDRAFT_01321	hypothetical protein	69.2684	0.696105	0.0553876	0.999623	0.68021	0.041229	0.999418	48	71	97	48	58	65	67	69	81
PPTDRAFT_01322	Formate-tetrahydrofolate ligase	84.0592	0.942048	0.721719	0.999623	1.10809	0.544995	0.999418	91	68	104	106	86	89	85	52	88
PPTDRAFT_01323	ABC-type Fe3+-hydroxamate transport system,	47.8826	1.10656	0.642063	0.999623	1.08767	0.699237	0.999418	17	46	59	17	57	94	16	45	67
PPTDRAFT_01324	substrate-binding protein	43.5407	1.30806	0.270413	0.999623	1.19215	0.467285	0.999418	22	20	66	23	55	86	12	49	58
PPTDRAFT_01325	Threonine/homoserine/homoserine lactone efflux	87.877	0.981752	0.912821	0.999623	0.86218	0.37346	0.999418	52	63	126	52	111	106	59	81	131
PPTDRAFT_01326	Outer membrane lipoprotein-sorting protein	57.0325	0.956854	0.834035	0.999623	0.874473	0.521246	0.999418	49	34	85	61	41	76	52	57	64
PPTDRAFT_01327	alanine racemase	392.099	0.878472	0.23174	0.999623	0.939213	0.563551	0.999418	502	310	411	476	330	415	456	306	374
PPTDRAFT_01328	CopG family transcriptional regulator /	338.503	1.17556	0.189338	0.999623	1.10635	0.410867	0.999418	445	176	338	431	273	551	370	240	361
PPTDRAFT_01329	mRNA interferase MazF	787.416	0.939495	0.602673	0.999623	1.0488	0.69154	0.999418	926	603	906	919	591	1130	789	608	750
PPTDRAFT_01330	uncharacterized protein	384.89	1.02913	0.789012	0.999623	0.969104	0.769283	0.999418	503	245	366	536	325	426	563	271	350
PPTDRAFT_01331	SprT-like protein	37.4882	0.973303	0.909357	0.999623	1.17289	0.508658	0.999418	49	27	43	36	34	61	44	26	27
PPTDRAFT_01332	tRNA_Asn_GTT	488.702	1.15227	0.255003	0.999623	0.92566	0.532823	0.999418	405	425	377	575	499	515	480	545	480
PPTDRAFT_01333	tRNA_Ser_GCT	3074.18	1.1214	0.747634	0.999623	0.752887	0.425326	0.999418	1682	3157	2071	2125	2147	4106	2778	5360	2256
PPTDRAFT_01334	hypothetical protein	28.0672	1.04799	0.86162	0.999623	1.15563	0.593616	0.999418	43	17	27	26	36	36	38	15	25
PPTDRAFT_01335	transcriptional regulator, DeoR family	33.9151	1.06488	0.795443	0.999623	0.96921	0.896437	0.999418	54	16	31	43	28	43	50	26	29
PPTDRAFT_01336	tRNA_Glu_TTC	262.915	0.984213	0.888483	0.999623	0.933203	0.54105	0.999418	408	164	214	355	264	224	403	198	211
PPTDRAFT_01337	tRNA_Lys_TTT	623.447	1.18656	0.176551	0.999623	0.930206	0.565771	0.999418	761	383	423	899	747	468	661	726	522
PPTDRAFT_01338	tRNA_Leu_GAG	278.239	1.24128	0.408859	0.999623	0.850796	0.535389	0.999418	174	237	187	266	275	278	226	499	194
PPTDRAFT_01339	DNA-binding transcriptional regulator, MarR	418.956	1.03687	0.753718	0.999623	1.04033	0.731692	0.999418	796	149	432	665	310	440	707	184	404
PPTDRAFT_01340	Transcriptional regulator, contains XRE-family	91.4852	0.929799	0.664508	0.999623	0.864328	0.382533	0.999418	115	75	74	92	86	101	90	82	109
PPTDRAFT_01341	Predicted transcriptional regulators	187.106	0.838198	0.183405	0.999623	0.841616	0.193587	0.999418	288	131	175	247	143	165	235	165	168
PPTDRAFT_01342	urease accessory protein	19.5719	1.14902	0.696483	0.999623	1.05262	0.884361	0.999418	67	2	6	44	8	12	48	7	7
PPTDRAFT_01343	tRNA_Leu_GAG	319.729	1.27183	0.378885	0.999623	0.78469	0.373045	0.999418	173	243	242	273	298	357	261	593	253
PPTDRAFT_01344	glutathione peroxidase	70.8069	0.990988	0.960551	0.999623	1.14717	0.457867	0.999418	131	45	56	110	49	89	94	41	57
PPTDRAFT_01346	hypothetical protein	49.9637	1.05038	0.81445	0.999623	0.960752	0.847212	0.999418	42	25	80	50	49	65	52	31	72
PPTDRAFT_01347	hypothetical protein	15.8836	0.776097	0.456047	0.999623	0.921909	0.813806	0.999418	20	15	17	16	11	20	12	11	22
PPTDRAFT_01348	K+-transporting ATPase ATPase A chain	35.0898	1.16381	0.511613	0.999623	1.18149	0.471045	0.999418	31	19	51	37	31	63	32	19	47
PPTDRAFT_01349	K+-transporting ATPase ATPase B chain	20.2355	1.24375	0.533849	0.999623	1.4505	0.294997	0.999418	4	26	26	22	26	27	15	12	18
PPTDRAFT_01350	K+-transporting ATPase ATPase C chain	16.3282	0.804842	0.511356	0.999623	1.25625	0.509385	0.999418	15	17	23	11	16	26	6	12	19
PPTDRAFT_01351	Multidrug resistance protein	62.7703	0.989607	0.956973	0.999623	1.25418	0.250412	0.999418	98	39	70	66	55	105	76	27	61
PPTDRAFT_01352	transcriptional regulator, PadR family	55.7519	1.12786	0.532669	0.999623	0.888551	0.531463	0.999418	51	40	51	61	55	67	69	50	61
PPTDRAFT_01353	manganese transport protein	494.572	1.02659	0.818136	0.999623	1.00783	0.945443	0.999418	954	214	389	997	325	405	854	306	323
PPTDRAFT_01354	peroxiredoxin, Ohr subfamily	34.1826	1.20553	0.457564	0.999623	1.28997	0.31439	0.999418	32	19	43	35	26	73	16	22	54
PPTDRAFT_01355	hypothetical protein	2590.67	0.838754	0.0562527	0.999623	0.83669	0.0528865	0.999418	2720	2488	2368	2164	3305	2002	2328	2630	2613
PPTDRAFT_01356	Predicted thiol-disulfide oxidoreductase YuxK,	46.7258	1.07044	0.758387	0.999623	0.993172	0.975136	0.999418	67	19	55	55	37	68	73	32	39
PPTDRAFT_01357	Protein of unknown function (DUF3153)	54.2571	1.04473	0.827852	0.999623	1.15821	0.468951	0.999418	89	39	40	77	45	69	76	32	42
PPTDRAFT_01358	manganese/zinc/iron transport system	170.557	0.934334	0.635405	0.999623	0.997741	0.987446	0.999418	434	63	88	416	102	69	355	85	68
PPTDRAFT_01359	manganese/zinc/iron transport system ATP-	71.8898	0.994676	0.980655	0.999623	1.14087	0.552532	0.999418	171	19	56	185	53	26	143	23	41
PPTDRAFT_01360	manganese/zinc/iron transport system permease	64.5358	0.941748	0.773193	0.999623	1.02473	0.907107	0.999418	144	34	34	173	34	30	105	35	36
PPTDRAFT_01361	manganese/zinc/iron transport system permease	148.288	0.852143	0.28836	0.999623	1.08096	0.610114	0.999418	321	76	128	322	85	102	235	83	79
PPTDRAFT_01362	two-component system, OmpR family, sensor	28.6595	0.681243	0.171534	0.999623	0.817584	0.479491	0.999418	22	51	19	19	35	18	26	24	22
PPTDRAFT_01363	hypothetical protein	9438.06	0.801084	0.0483419	0.999623	0.83806	0.115904	0.999418	1948	11491	11356	1376	15915	8958	1387	11410	13596
PPTDRAFT_01364	Cellulose biosynthesis protein BcsQ	7.79539	1.18279	0.762737	NA	2.28873	0.167226	0.999418	4	10	4	1	27	8	0	4	7
PPTDRAFT_01365	pilus assembly protein CpaF	6.24334	0.952881	0.932209	NA	6.01412	0.0186312	0.967067	1	15	7	4	15	5	1	0	2
PPTDRAFT_01366	tight adherence protein B	5.15863	0.82469	0.758791	NA	2.60124	0.177279	0.999418	0	10	10	2	7	7	0	3	3
PPTDRAFT_01367	type II secretion system protein F (GspF)	5.6938	1.25612	0.698264	NA	1.73683	0.366756	0.999418	2	9	4	2	11	9	4	5	1
PPTDRAFT_01368	Putative Flagellin, Flp1-like, domain	2.46109	0.94462	0.950457	NA	1.33509	0.75961	0.999418	5	3	0	5	2	2	1	0	5
PPTDRAFT_01369	TadE-like protein	2.21754	2.3208	0.339416	NA	1.87206	0.46253	0.999418	1	1	2	3	5	3	2	2	1
PPTDRAFT_01370	hypothetical protein	11.9267	0.803238	0.599473	0.999623	1.07305	0.869583	0.999418	4	20	12	4	25	8	7	9	8
PPTDRAFT_01371	TadE-like protein	4.11328	1.15486	0.833037	NA	0.694417	0.574042	0.999418	2	2	5	3	7	2	3	5	7
PPTDRAFT_01372	prepilin peptidase CpaA	3.98126	1.03417	0.96029	NA	0.959592	0.95087	0.999418	3	5	2	2	7	4	2	3	6
PPTDRAFT_01373	FOG: FHA domain	33.2996	1.05913	0.812212	0.999623	1.03184	0.896593	0.999418	26	28	38	32	30	51	27	27	41
PPTDRAFT_01374	hypothetical protein	17.4599	1.1323	0.722622	0.999623	1.05557	0.876422	0.999418	14	7	31	15	21	25	26	9	17
PPTDRAFT_01375	Endonuclease IV	361.312	1.10083	0.398433	0.999623	1.0935	0.431619	0.999418	523	186	368	537	270	494	524	217	318
PPTDRAFT_01376	formyltetrahydrofolate deformylase	382.238	1.18248	0.107733	0.999623	1.11761	0.284289	0.999418	541	165	407	625	298	496	525	209	398
PPTDRAFT_01377	transketolase	1470.86	1.10063	0.277968	0.999623	1.07298	0.425071	0.999418	2359	684	1401	2520	1042	1743	2180	818	1367
PPTDRAFT_01378	hypothetical protein	226.305	0.976141	0.838615	0.999623	0.972837	0.816182	0.999418	335	126	240	292	210	238	305	145	234
PPTDRAFT_01379	3-hydroxyisobutyrate dehydrogenase	208.705	1.0629	0.63162	0.999623	1.00675	0.957705	0.999418	268	111	234	299	160	264	269	149	206
PPTDRAFT_01380	glucose-6-phosphate isomerase	2493.95	1.06722	0.495523	0.999623	1.06469	0.511275	0.999418	3704	1072	3013	3260	1862	3693	3081	1436	2740
PPTDRAFT_01381	uncharacterized protein, YigZ family	162.054	1.24186	0.156615	0.999623	1.24841	0.146579	0.999418	207	80	171	269	97	288	175	95	167
PPTDRAFT_01382	transcriptional regulator, TetR family	215.361	1.19199	0.14671	0.999623	1.37496	0.00905787	0.692172	258	131	243	312	241	284	195	141	197
PPTDRAFT_01383	secondary thiamine-phosphate synthase enzyme	32.6551	0.986469	0.955675	0.999623	1.41129	0.173736	0.999418	51	21	38	44	22	58	25	16	35
PPTDRAFT_01384	sulfate transport system ATP-binding protein	1224.83	1.12386	0.189692	0.999623	1.36205	0.00054489	0.0999329	1261	896	1476	1454	1402	1768	964	844	1149
PPTDRAFT_01385	phosphoribosyl 1,2-cyclic phosphate	201.532	1.03315	0.807249	0.999623	0.990238	0.941351	0.999418	210	150	210	228	167	282	202	169	219
PPTDRAFT_01386	DNA-binding transcriptional regulator, MocR	283.53	0.888412	0.313582	0.999623	1.03079	0.797548	0.999418	610	182	180	518	212	194	441	188	156
PPTDRAFT_01387	Permease of the drug/metabolite transporter	253.899	1.04992	0.730089	0.999623	0.986043	0.920405	0.999418	588	84	149	637	143	143	467	143	139
PPTDRAFT_01388	hypothetical protein	649.817	1.11177	0.313735	0.999623	1.17695	0.121726	0.999418	1114	262	702	974	507	892	897	329	602
PPTDRAFT_01389	lipoate-protein ligase A	477.632	1.07867	0.473785	0.999623	1.00202	0.984689	0.999418	638	197	605	560	363	732	608	270	593
PPTDRAFT_01390	L-threonine O-3-phosphate decarboxylase	51.3085	0.859366	0.502941	0.999623	0.824792	0.392971	0.999418	63	44	44	74	33	48	89	24	59
PPTDRAFT_01391	adenosylcobinamide-phosphate synthase	31.1392	0.986325	0.954931	0.999623	1.11607	0.655827	0.999418	42	23	31	40	31	35	41	22	22
PPTDRAFT_01392	alpha-ribazole phosphatase	48.7519	1.00069	0.997283	0.999623	0.824026	0.329712	0.999418	61	29	46	57	45	49	70	42	50
PPTDRAFT_01394	iron complex transport system substrate-binding	148.866	0.959391	0.761833	0.999623	0.882534	0.358211	0.999418	210	112	113	195	132	139	199	119	145
PPTDRAFT_01395	iron complex transport system permease protein	50.8575	1.02901	0.893674	0.999623	0.94013	0.771212	0.999418	79	27	42	69	48	47	85	47	28
PPTDRAFT_01396	iron complex transport system ATP-binding	61.71	0.879966	0.532272	0.999623	1.10702	0.624758	0.999418	85	59	55	92	42	68	76	46	39
PPTDRAFT_01397	nicotinate-nucleotide-dimethylbenzimidazole	41.0441	0.752438	0.21892	0.999623	0.972902	0.90734	0.999418	59	47	31	45	36	34	49	41	18
PPTDRAFT_01398	adenosylcobinamide kinase	29.2812	1.0644	0.806282	0.999623	0.953489	0.849947	0.999418	46	15	25	38	27	33	37	21	33
PPTDRAFT_01399	cobalamin-5'-phosphate synthase	44.9548	0.937396	0.762513	0.999623	0.895472	0.604218	0.999418	65	36	32	65	36	39	63	39	35
PPTDRAFT_01400	adenosylcobyric acid synthase	128.342	0.981783	0.903006	0.999623	1.06116	0.695178	0.999418	195	97	104	179	101	153	163	91	106
PPTDRAFT_01401	methyl-accepting chemotaxis protein	2076.37	1.00718	0.931085	0.999623	1.02341	0.779709	0.999418	2741	1376	2104	2458	2098	2401	2395	1466	2152
PPTDRAFT_01402	PTS system, beta-glucosides-specific IIC	99.923	1.13449	0.421686	0.999623	1.39882	0.0354341	0.999418	181	53	84	181	98	102	159	44	58
PPTDRAFT_01403	transcriptional antiterminator, BglG family	440.352	0.806608	0.0559085	0.999623	0.82527	0.0877183	0.999418	553	342	496	425	450	388	560	307	498
PPTDRAFT_01404	PTS system, beta-glucosides-specific IIC	33.7698	0.868134	0.569913	0.999623	1.09875	0.710585	0.999418	40	34	33	22	49	39	30	20	35
PPTDRAFT_01405	hypothetical protein	2421.07	1.05921	0.550685	0.999623	1.04661	0.63646	0.999418	3108	1542	2413	3560	2054	2826	2823	1814	2322
PPTDRAFT_01406	hypothetical protein	238.087	0.917509	0.491837	0.999623	0.891058	0.355824	0.999418	484	111	181	434	115	221	450	107	218
PPTDRAFT_01407	Creatinase/Prolidase N-terminal	156.585	1.11734	0.401972	0.999623	0.981279	0.88545	0.999418	170	84	182	179	134	230	188	113	182
PPTDRAFT_01408	Glyoxylase, beta-lactamase superfamily II	111.478	0.794638	0.128577	0.999623	0.800834	0.142221	0.999418	88	110	134	59	119	137	90	106	133
PPTDRAFT_01409	phosphinothricin acetyltransferase	331.689	0.966387	0.781068	0.999623	0.965894	0.777721	0.999418	523	148	394	419	254	398	444	143	467
PPTDRAFT_01410	Uncharacterized membrane protein YjjB, DUF3815	28.39	0.691054	0.154038	0.999623	0.846479	0.527328	0.999418	32	24	42	16	23	41	25	18	38
PPTDRAFT_01411	Uncharacterized membrane protein YjjP, DUF1212	28.6704	1.26066	0.386588	0.999623	1.17888	0.535755	0.999418	26	20	29	36	31	41	44	17	22
PPTDRAFT_01412	hypothetical protein	0.747832	1.80712	0.688896	NA	3.19599	0.445761	0.999418	1	0	1	2	1	1	0	1	0
PPTDRAFT_01413	hypothetical protein	139.329	1.22586	0.235444	0.999623	1.04454	0.797932	0.999418	189	56	141	248	90	184	190	113	111
PPTDRAFT_01414	putative hydrolase of the HAD superfamily	56.1445	1.24159	0.263235	0.999623	1.11162	0.580402	0.999418	64	34	51	68	52	89	64	41	59
PPTDRAFT_01415	hypothetical protein	204.491	1.09482	0.493827	0.999623	1.04602	0.73332	0.999418	205	122	252	219	243	238	182	150	266
PPTDRAFT_01416	malate dehydrogenase	32.2656	0.928844	0.77801	0.999623	0.990858	0.972148	0.999418	49	15	39	27	37	40	25	23	46
PPTDRAFT_01417	S-adenosylmethionine decarboxylase	23.6592	1.12013	0.68979	0.999623	0.81447	0.456193	0.999418	13	16	29	15	26	34	20	24	34
PPTDRAFT_01418	hypothetical protein	546.873	1.5744	3.36262e-06	0.00136883	1.00101	0.991638	0.999418	402	283	460	568	711	773	558	495	737
PPTDRAFT_01419	23S rRNA pseudouridine1911/1915/1917 synthase	156.547	0.910346	0.481827	0.999623	0.888108	0.373336	0.999418	172	105	196	143	133	212	169	127	178
PPTDRAFT_01420	ATP-dependent DNA helicase, RecQ-like (EC	198.175	0.962134	0.804684	0.999623	1.00942	0.952194	0.999418	249	190	147	241	157	242	225	168	165
PPTDRAFT_01421	Radical SAM superfamily enzyme YgiQ, UPF0313	345.52	0.995259	0.966872	0.999623	0.985402	0.89763	0.999418	506	191	353	550	305	304	503	221	319
PPTDRAFT_01422	alkaline phosphatase	8.80123	1.23395	0.662059	NA	1.74305	0.264267	0.999418	16	9	2	13	14	9	4	4	9
PPTDRAFT_01423	BsrG	716.43	0.866264	0.205231	0.999623	0.85455	0.165367	0.999418	603	768	694	675	753	628	653	728	716
PPTDRAFT_01424	membrane protein DedA, SNARE-associated domain	45.0865	1.20492	0.382577	0.999623	1.32456	0.191521	0.999418	67	27	39	66	47	60	66	19	38
PPTDRAFT_01425	Phospholipid N-methyltransferase	42.7669	1.19042	0.417128	0.999623	1.39925	0.123355	0.999418	59	21	51	58	37	75	52	20	37
PPTDRAFT_01426	hypothetical protein	11.5391	0.919207	0.832164	0.999623	1.28946	0.536069	0.999418	15	7	16	6	19	16	8	7	12
PPTDRAFT_01427	FlxA-like protein	10.8944	0.750914	0.508619	0.999623	0.779662	0.566915	0.999418	6	9	20	8	8	13	10	14	7
PPTDRAFT_01428	Acetyltransferases	28.554	1.22933	0.451184	0.999623	1.63941	0.0787029	0.999418	42	10	40	28	36	54	28	14	22
PPTDRAFT_01429	hypothetical protein	33.2359	0.803625	0.374932	0.999623	1.06995	0.78865	0.999418	39	22	57	44	25	36	35	21	30
PPTDRAFT_01430	8-oxo-dGTP diphosphatase	22.2537	1.05445	0.851193	0.999623	1.23879	0.455823	0.999418	29	13	27	22	25	34	21	15	21
PPTDRAFT_01431	Predicted acetyltransferase	13.9201	0.473231	0.0452042	0.999623	0.643951	0.249817	0.999418	18	12	24	10	10	9	11	17	11
PPTDRAFT_01432	hypothetical protein	22.697	0.994199	0.984312	0.999623	1.30981	0.373695	0.999418	18	18	37	25	23	32	19	7	32
PPTDRAFT_01433	hypothetical protein	29.3728	0.853302	0.564605	0.999623	0.759242	0.31291	0.999418	19	33	30	31	28	22	34	26	33
PPTDRAFT_01434	thioredoxin reductase (NADPH)	810.985	0.856933	0.228323	0.999623	0.926501	0.55265	0.999418	134	644	1523	96	727	1732	82	829	1362
PPTDRAFT_01435	hypothetical protein	34.2056	1.02555	0.920352	0.999623	0.876984	0.598002	0.999418	23	29	36	16	34	63	27	31	46
PPTDRAFT_01436	hypothetical protein	138.565	0.79526	0.139107	0.999623	0.802544	0.155895	0.999418	75	113	210	34	164	210	58	143	206
PPTDRAFT_01437	uncharacterized protein	96.437	0.918325	0.605666	0.999623	0.866619	0.383647	0.999418	50	58	173	40	87	172	42	88	161
PPTDRAFT_01438	iron complex transport system substrate-binding	262.892	0.896397	0.409698	0.999623	0.911874	0.487497	0.999418	36	256	423	27	321	458	30	308	378
PPTDRAFT_01439	bacillibactin ABC transporter integral membrane	202.258	1.02729	0.849611	0.999623	1.01601	0.910939	0.999418	52	147	329	40	247	391	31	202	342
PPTDRAFT_01440	bacillibactin ABC transporter integral membrane	113.006	1.09871	0.581694	0.999623	0.954868	0.784881	0.999418	19	97	170	29	108	235	23	108	204
PPTDRAFT_01441	hypothetical protein	248.381	0.957501	0.742045	0.999623	0.911376	0.480858	0.999418	55	178	450	47	280	448	43	259	422
PPTDRAFT_01442	Regulator of protease activity HflC,	10.5554	0.654181	0.315509	0.999623	0.773115	0.548794	0.999418	7	16	11	4	13	10	8	8	12
PPTDRAFT_01443	hypothetical protein	13.5166	0.469366	0.0682357	0.999623	1.46404	0.401919	0.999418	16	26	16	5	14	17	4	2	16
PPTDRAFT_01444	hypothetical protein	97.4059	0.855759	0.367614	0.999623	0.917328	0.619528	0.999418	43	108	125	40	156	89	36	98	129
PPTDRAFT_01445	Response regulator containing a CheY-like	147.319	1.06688	0.645477	0.999623	1.01398	0.921145	0.999418	58	136	190	62	217	209	61	134	214
PPTDRAFT_01446	tRNA (cmo5U34)-methyltransferase	14.515	0.650066	0.242631	0.999623	0.891181	0.761196	0.999418	8	22	19	6	18	14	7	9	20
PPTDRAFT_01447	Saccharopine dehydrogenase, NADP-dependent	10.0972	1.66499	0.231732	0.999623	1.2315	0.61274	0.999418	6	4	12	9	17	15	7	9	13
PPTDRAFT_01448	hypothetical protein	69.7319	1.03474	0.850533	0.999623	0.875062	0.455525	0.999418	77	55	56	77	68	77	79	55	89
PPTDRAFT_01449	hypothetical protein	57.1232	1.30004	0.170955	0.999623	1.21894	0.298454	0.999418	65	36	50	86	52	84	72	37	52
PPTDRAFT_01450	hypothetical protein	29.0385	0.995125	0.986084	0.999623	0.820708	0.474054	0.999418	27	16	36	28	33	28	47	29	20
PPTDRAFT_01451	putative hydrolase of the HAD superfamily	82.8308	0.910982	0.588291	0.999623	0.901149	0.544997	0.999418	125	52	79	135	50	81	128	56	73
PPTDRAFT_01452	Protein N-acetyltransferase, RimJ/RimL family	51.9376	1.06204	0.768838	0.999623	1.04505	0.829301	0.999418	62	33	55	79	36	68	80	27	51
PPTDRAFT_01453	Protein of unknown function (DUF2809)	36.7197	1.04224	0.87033	0.999623	1.21703	0.443511	0.999418	58	12	51	70	25	41	57	21	21
PPTDRAFT_01454	Lysophospholipase L1	135.87	1.07765	0.591759	0.999623	1.11577	0.432863	0.999418	232	73	114	237	105	147	186	83	115
PPTDRAFT_01455	hypothetical protein	30.9715	0.822939	0.436058	0.999623	0.663649	0.0949381	0.999418	46	17	30	39	22	23	54	23	36
PPTDRAFT_01456	hypothetical protein	92.6597	0.878327	0.423705	0.999623	0.812311	0.197373	0.999418	103	68	100	88	92	90	83	91	116
PPTDRAFT_01457	ribosomal-protein-alanine N-acetyltransferase	63.8998	1.10543	0.599507	0.999623	0.977589	0.904511	0.999418	80	42	54	97	44	81	84	47	66
PPTDRAFT_01458	GIY-YIG catalytic domain-containing protein	38.0345	0.943051	0.796529	0.999623	1.11438	0.638827	0.999418	44	34	39	40	43	43	46	29	25
PPTDRAFT_01459	hypothetical protein	38.106	0.958223	0.857482	0.999623	1.02077	0.931376	0.999418	64	15	48	42	28	58	48	26	35
PPTDRAFT_01460	hypothetical protein	17.7862	0.69536	0.266162	0.999623	0.668505	0.21612	0.999418	14	18	22	9	14	22	14	15	29
PPTDRAFT_01461	Barstar (barnase inhibitor)	41.3276	1.20358	0.436302	0.999623	0.954186	0.840876	0.999418	50	11	55	52	41	49	47	30	57
PPTDRAFT_01462	putative transcriptional regulator	99.264	0.954351	0.770754	0.999623	1.06379	0.701972	0.999418	77	109	101	96	130	92	80	89	88
PPTDRAFT_01463	hypothetical protein	5.31914	1.07224	0.908421	NA	1.05565	0.928723	0.999418	5	3	7	2	12	5	8	2	5
PPTDRAFT_01464	hypothetical protein	40.9325	0.929993	0.741627	0.999623	1.18833	0.442887	0.999418	42	38	50	49	40	50	43	25	35
PPTDRAFT_01465	tRNA_Pro_GGG	2897.11	0.637687	0.411484	0.999623	0.341917	0.0500795	0.999418	1822	2720	1995	1256	517	2919	2920	6675	2772
PPTDRAFT_01466	Arabinose efflux permease	358.539	0.94094	0.567245	0.999623	0.871533	0.194689	0.999418	438	274	327	404	345	357	418	301	391
PPTDRAFT_01467	2-oxoglutarate dehydrogenase E1 component	217.386	0.889983	0.373684	0.999623	1.03009	0.822634	0.999418	648	67	78	590	75	78	545	59	66
PPTDRAFT_01468	2-oxoglutarate dehydrogenase E2 component	110.65	1.03571	0.824463	0.999623	1.08728	0.597855	0.999418	296	35	45	295	55	48	258	35	45
PPTDRAFT_01469	DinB superfamily protein	148.451	1.2294	0.130939	0.999623	1.18729	0.207882	0.999418	173	62	191	185	128	255	156	89	173
PPTDRAFT_01470	Lysophospholipase, alpha-beta hydrolase	332.428	1.01102	0.924376	0.999623	0.971543	0.802049	0.999418	548	160	320	513	203	414	525	193	312
PPTDRAFT_01471	mannose-6-phosphate isomerase, type 1 (EC	342.246	1.0204	0.857581	0.999623	1.06984	0.54916	0.999418	542	194	328	527	275	384	459	236	277
PPTDRAFT_01472	Predicted S-adenosylmethionine-dependent	120.948	0.922247	0.579449	0.999623	1.05666	0.708292	0.999418	164	78	149	174	91	140	140	77	118
PPTDRAFT_01473	hypothetical protein	192.333	0.984414	0.905465	0.999623	1.00665	0.960085	0.999418	210	117	253	178	171	297	178	157	210
PPTDRAFT_01474	hypothetical protein	132.516	1.08455	0.642882	0.999623	1.08932	0.625098	0.999418	63	74	255	62	159	228	75	58	255
PPTDRAFT_01475	tRNA (guanine-N7-)-methyltransferase	284.774	1.21302	0.112335	0.999623	1.0608	0.624913	0.999418	501	130	189	524	199	321	468	169	238
PPTDRAFT_01476	processive 1,2-diacylglycerol	422.051	1.07496	0.478122	0.999623	1.04491	0.665964	0.999418	432	320	423	433	470	544	406	324	481
PPTDRAFT_01477	undecaprenyl-diphosphatase	104.243	1.1298	0.419088	0.999623	1.06038	0.696386	0.999418	103	71	111	116	102	149	94	80	129
PPTDRAFT_01478	Glycosyltransferase, catalytic subunit of	736.513	0.990697	0.930313	0.999623	0.992784	0.945956	0.999418	953	383	944	1004	505	997	875	489	798
PPTDRAFT_01479	bacterial translation initiation factor 3	3060.46	1.15142	0.162289	0.999623	1.17361	0.112567	0.999418	6406	1038	2601	5630	1900	3813	4828	1344	2550
PPTDRAFT_01480	Long range pseudoknot	0	0	NA	NA	0	NA	NA	0	0	0	0	0	0	0	0	0
PPTDRAFT_01481	large subunit ribosomal protein L35	2721.26	1.05132	0.611498	0.999623	1.09455	0.359256	0.999418	6487	829	2195	5034	1407	2988	4974	955	2243
PPTDRAFT_01482	LSU ribosomal protein L20P	5737.64	1.03272	0.72174	0.999623	1.03902	0.672021	0.999418	11222	2211	5364	10526	3893	5503	9228	2822	5048
PPTDRAFT_01483	nucleoside-binding protein	6135.26	0.996758	0.96795	0.999623	0.948385	0.511876	0.999418	10925	3124	5074	10051	4581	5687	9871	3790	5364
PPTDRAFT_01484	nucleoside ABC transporter ATP-binding protein	738.206	1.14394	0.165136	0.999623	1.03929	0.689892	0.999418	1044	395	655	1101	592	937	1088	471	700
PPTDRAFT_01485	nucleoside ABC transporter membrane protein	272.558	1.09724	0.462722	0.999623	1.05311	0.681384	0.999418	434	123	265	478	166	347	382	166	254
PPTDRAFT_01486	nucleoside ABC transporter membrane protein	591.129	1.00249	0.980036	0.999623	0.915959	0.37578	0.999418	806	368	544	870	471	597	842	417	600
PPTDRAFT_01487	hypothetical protein	170.67	0.963586	0.818159	0.999623	1.15303	0.382368	0.999418	97	51	410	59	104	470	50	80	316
PPTDRAFT_01488	Ribosomal protein S18 acetylase RimI	2.72812	0.323683	0.191145	NA	1.45019	0.704883	0.999418	3	3	7	0	1	7	0	1	3
PPTDRAFT_01489	acetolactate synthase, large subunit	788.813	1.18732	0.117476	0.999623	1.16205	0.170502	0.999418	1166	332	842	1368	558	1088	1023	472	719
PPTDRAFT_01490	acetolactate synthase, small subunit	362.913	1.01453	0.898177	0.999623	1.03849	0.737773	0.999418	511	218	377	518	341	375	436	215	411
PPTDRAFT_01491	ketol-acid reductoisomerase	1081.72	1.33081	0.00822235	0.999623	1.38079	0.0028542	0.320486	1675	458	1005	1909	818	1748	1423	561	858
PPTDRAFT_01492	2-isopropylmalate synthase	297.214	1.07441	0.531512	0.999623	1.05248	0.655034	0.999418	518	135	259	542	206	306	488	174	229
PPTDRAFT_01493	3-isopropylmalate dehydrogenase	21.1459	0.897633	0.710819	0.999623	1.14366	0.652433	0.999418	43	12	20	36	16	20	25	11	19
PPTDRAFT_01494	Alkyl hydroperoxide reductase subunit AhpC	5806.11	1.01389	0.871052	0.999623	1.06547	0.455478	0.999418	9255	2321	7397	7939	3946	8078	7750	2508	7062
PPTDRAFT_01495	hypothetical protein	716.523	0.944804	0.598474	0.999623	1.01973	0.856391	0.999418	948	477	805	709	757	875	708	449	904
PPTDRAFT_01496	PAS domain S-box-containing protein	173.626	1.18851	0.171355	0.999623	1.15751	0.245384	0.999418	235	74	200	264	135	253	232	88	187
PPTDRAFT_01497	diguanylate cyclase (GGDEF) domain-containing	248.826	1.03239	0.78459	0.999623	1.03343	0.777872	0.999418	238	174	310	249	246	351	256	159	309
PPTDRAFT_01498	tRNA_Gly_TCC	224.63	1.23726	0.149095	0.999623	0.945858	0.703089	0.999418	185	176	161	236	294	216	151	274	266
PPTDRAFT_01499	Site-specific recombinase XerD	24.3323	1.15969	0.625758	0.999623	0.98129	0.949713	0.999418	42	8	20	28	36	19	34	18	24
PPTDRAFT_01500	protein of unknown function (DUF955)	151.959	1.04823	0.759266	0.999623	0.960473	0.791967	0.999418	202	72	176	205	130	166	234	61	210
PPTDRAFT_01501	Predicted transcription factor, homolog of	115.813	0.91766	0.599985	0.999623	0.87252	0.403548	0.999418	138	58	163	144	77	142	199	63	118
PPTDRAFT_01502	putative transcriptional regulator	48.8375	0.615639	0.0209267	0.999623	0.687626	0.0769513	0.999418	56	45	62	31	55	32	42	51	53
PPTDRAFT_01503	DNA binding domain-containing protein,	5.08009	1.08219	0.901726	NA	0.529173	0.288515	0.999418	8	3	1	8	3	3	9	3	10
PPTDRAFT_01504	phage regulatory protein, rha family	14.7414	0.70217	0.294277	0.999623	1.22919	0.562766	0.999418	29	14	15	18	14	13	13	9	10
PPTDRAFT_01505	hypothetical protein	8.03889	0.658249	0.379699	NA	1.06998	0.891775	0.999418	18	6	9	8	4	11	12	5	3
PPTDRAFT_01506	hypothetical protein	5.20445	1.70073	0.38869	NA	1.1497	0.813043	0.999418	8	3	1	11	3	7	5	6	4
PPTDRAFT_01507	hypothetical protein	5.04877	1.10053	0.877243	NA	1.74545	0.390552	0.999418	5	1	12	5	8	7	6	3	1
PPTDRAFT_01508	Phage replication protein, DnaD domain	13.2121	1.24303	0.564543	0.999623	1.10268	0.793273	0.999418	20	7	9	16	11	22	13	12	13
PPTDRAFT_01509	hypothetical protein	5.51652	0.695699	0.566906	NA	2.72953	0.166898	0.999418	10	12	2	6	1	10	2	3	1
PPTDRAFT_01510	hypothetical protein	7.93964	1.01486	0.975705	NA	1.09291	0.855411	0.999418	9	6	8	15	8	5	14	2	8
PPTDRAFT_01511	hypothetical protein	12.1628	1.31586	0.479896	0.999623	1.55562	0.263585	0.999418	13	4	20	21	14	15	14	5	11
PPTDRAFT_01512	hypothetical protein	3.35635	1.7785	0.445201	NA	2.02243	0.356402	0.999418	8	0	3	6	2	7	6	0	3
PPTDRAFT_01513	hypothetical protein	1.919	1.96515	0.504719	NA	1.45043	0.703665	0.999418	2	1	1	1	2	5	6	0	1
PPTDRAFT_01514	hypothetical protein	10.3355	0.992832	0.986544	0.999623	0.666471	0.323211	0.999418	9	8	8	10	13	6	11	11	15
PPTDRAFT_01515	hypothetical protein	647.516	0.885386	0.228879	0.999623	0.807854	0.0345091	0.999418	647	568	584	525	863	497	621	705	645
PPTDRAFT_01516	hypothetical protein	7.257	0.869043	0.782497	NA	1.47931	0.464093	0.999418	8	5	14	14	5	6	3	3	10
PPTDRAFT_01517	RNA polymerase sigma-70 factor, ECF subfamily	6.63105	0.498867	0.197581	NA	1.91108	0.291147	0.999418	9	9	14	6	5	8	8	0	2
PPTDRAFT_01518	hypothetical protein	2.79839	1.29279	0.758445	NA	0.703389	0.654878	0.999418	2	0	5	3	2	4	4	4	2
PPTDRAFT_01519	HicB_like antitoxin of toxin-antitoxin system	73.7459	1.17849	0.346969	0.999623	0.962405	0.823366	0.999418	84	36	78	99	60	99	82	56	96
PPTDRAFT_01520	Predicted RNA binding protein YcfA, dsRBD-like	429.445	1.13546	0.346094	0.999623	1.03331	0.807535	0.999418	530	282	357	545	617	337	574	282	422
PPTDRAFT_01521	hypothetical protein	1.97699	1.22439	0.84851	NA	0.750352	0.777518	0.999418	0	2	2	1	2	3	7	1	0
PPTDRAFT_01522	Phage terminase, small subunit	4.0261	1.12696	0.859871	NA	1.5276	0.545239	0.999418	4	4	3	5	5	4	0	6	3
PPTDRAFT_01523	Phage terminase-like protein, large subunit,	13.059	1.38007	0.416279	0.999623	0.978636	0.955071	0.999418	7	9	13	9	26	13	17	9	14
PPTDRAFT_01524	phage portal protein, HK97 family	4.6992	1.07989	0.907634	NA	0.976829	0.971497	0.999418	3	4	4	3	6	5	5	9	0
PPTDRAFT_01525	hypothetical protein	2.25769	1.61352	0.599815	NA	1.94111	0.477605	0.999418	2	2	1	0	7	4	2	1	1
PPTDRAFT_01526	phage major capsid protein, HK97 family	5.43607	0.677052	0.535273	NA	1.0048	0.994136	0.999418	3	11	4	1	10	5	3	1	7
PPTDRAFT_01527	Collagen triple helix repeat-containing protein	3.9864	0.934882	0.924199	NA	1.85321	0.41742	0.999418	2	7	4	3	8	3	1	0	6
PPTDRAFT_01528	hypothetical protein	0.759849	0.636921	0.78357	NA	0.258988	0.389147	0.999418	0	0	2	1	0	0	1	1	2
PPTDRAFT_01529	phage head-tail adaptor, putative, SPP1 family	0.600447	0.666833	0.823389	NA	1.09077	0.962234	0.999418	0	1	1	0	2	0	1	0	0
PPTDRAFT_01530	Bacteriophage HK97-gp10, putative tail-component	1.70826	2.71061	0.414876	NA	0.660975	0.695193	0.999418	0	1	1	0	4	3	4	0	3
PPTDRAFT_01531	hypothetical protein	0.576296	1	1	NA	0.159967	0.372191	0.999418	0	0	0	0	0	0	0	3	1
PPTDRAFT_01532	phage major tail protein, phi13 family	2.84324	1.17392	0.857561	NA	0.364788	0.209626	0.999418	3	0	2	1	1	5	3	5	6
PPTDRAFT_01533	hypothetical protein	2.08254	0.419441	0.40005	NA	1.18466	0.877293	0.999418	0	4	5	0	2	2	0	3	0
PPTDRAFT_01534	Phage-related minor tail protein	21.7089	1.16024	0.658146	0.999623	1.12703	0.721198	0.999418	3	26	26	6	48	23	8	16	27
PPTDRAFT_01535	Phage-related protein	2.98225	0.780466	0.783386	NA	1.12951	0.896099	0.999418	1	7	1	0	7	3	1	0	4
PPTDRAFT_01536	hypothetical protein	1.43248	2.27512	0.542444	NA	2.77258	0.451309	0.999418	0	4	0	1	0	2	0	3	0
PPTDRAFT_01537	Phage tail fibre repeat-containing protein	3.40845	0.663135	0.624392	NA	0.941543	0.944493	0.999418	1	10	1	0	3	5	3	2	1
PPTDRAFT_01538	hypothetical protein	0.881857	0.88473	0.937168	NA	0.513829	0.658527	0.999418	0	2	0	0	0	2	1	1	1
PPTDRAFT_01539	Phage uncharacterised protein (Phage_XkdX)	0.206944	1	1	NA	0.332199	0.694902	0.999418	0	0	0	0	0	0	0	0	2
PPTDRAFT_01540	Phage-related protein	2.16017	1.45697	0.683335	NA	0.71447	0.692068	0.999418	1	1	2	1	3	3	2	3	3
PPTDRAFT_01541	phage minor structural protein, N-terminal	5.41662	0.992558	0.990326	NA	1.60861	0.462131	0.999418	3	8	5	2	9	10	3	0	8
PPTDRAFT_01542	Copper amine oxidase N-terminal	948.468	0.902657	0.313275	0.999623	0.95837	0.675738	0.999418	1110	697	1113	816	972	1214	945	612	1229
PPTDRAFT_01543	toxin secretion/phage lysis holin	0.661374	0.253838	0.401797	NA	0.62264	0.778898	0.999418	1	1	1	0	0	1	0	0	2
PPTDRAFT_01544	Phage-related lysozyme (muramidase), GH24 family	3.70718	0.928664	0.918169	NA	0.51311	0.326143	0.999418	2	4	2	2	5	2	4	5	5
PPTDRAFT_01545	hypothetical protein	858.595	0.924803	0.430641	0.999623	0.947258	0.585072	0.999418	827	730	960	710	1016	966	737	666	1082
PPTDRAFT_01546	hypothetical protein	1114.86	0.912738	0.380205	0.999623	0.907441	0.350513	0.999418	1138	847	1325	951	1332	1151	1078	838	1418
PPTDRAFT_01547	hypothetical protein	1873.73	0.930102	0.492766	0.999623	0.863804	0.165485	0.999418	2138	1287	2080	1850	2088	1782	2238	1332	2356
PPTDRAFT_01548	pectin lyase	142.865	1.03516	0.81916	0.999623	0.998869	0.994013	0.999418	164	85	170	176	132	171	204	65	181
PPTDRAFT_01549	ATP-binding cassette, subfamily F, member 3	61.3104	1.09665	0.625845	0.999623	1.17779	0.38968	0.999418	71	36	75	90	57	76	69	45	51
PPTDRAFT_01550	phenylalanyl-tRNA synthetase, alpha subunit	198.348	0.964713	0.776515	0.999623	1.12967	0.339473	0.999418	365	108	181	371	122	207	319	90	151
PPTDRAFT_01551	phenylalanyl-tRNA synthetase beta subunit	537.362	1.01247	0.910495	0.999623	1.00068	0.99505	0.999418	1068	214	466	1032	313	523	877	297	430
PPTDRAFT_01552	hypothetical protein	1267.56	0.862186	0.0982572	0.999623	0.93583	0.460155	0.999418	1661	1001	1345	1321	1140	1451	1444	909	1331
PPTDRAFT_01553	4 TMS phage holin, superfamily IV	39.6201	0.722042	0.20298	0.999623	0.714915	0.189124	0.999418	13	35	64	3	40	68	9	40	73
PPTDRAFT_01554	DNA mismatch repair protein MutS2	508.147	1.01445	0.88963	0.999623	1.04346	0.680792	0.999418	737	299	522	703	389	661	632	330	507
PPTDRAFT_01555	putative membrane protein	56.6629	1.08141	0.709929	0.999623	0.996761	0.98762	0.999418	70	43	44	78	37	81	73	42	56
PPTDRAFT_01556	hypothetical protein	255.23	1.02396	0.848303	0.999623	0.954325	0.704602	0.999418	361	146	244	413	187	264	343	185	250
PPTDRAFT_01557	MFS transporter, YQGE family, putative	185.487	1.20222	0.140316	0.999623	1.1198	0.362613	0.999418	198	127	165	240	241	190	200	159	162
PPTDRAFT_01558	Glycine/D-amino acid oxidase (deaminating)	16.5811	0.685811	0.28812	0.999623	1.00337	0.992671	0.999418	12	24	21	9	18	20	11	6	24
PPTDRAFT_01559	hypothetical protein	13.2213	0.575665	0.170087	0.999623	0.776102	0.539076	0.999418	4	18	24	5	10	14	2	13	21
PPTDRAFT_01560	Coat F domain-containing protein	20.2721	1.45824	0.217789	0.999623	1.34954	0.323309	0.999418	16	10	23	20	31	31	13	21	18
PPTDRAFT_01561	DNA-binding transcriptional regulator, Lrp	398.858	0.982663	0.879122	0.999623	1.02114	0.855783	0.999418	674	227	362	590	341	398	598	189	421
PPTDRAFT_01562	aminotransferase	275.559	1.07036	0.597694	0.999623	0.974181	0.838317	0.999418	488	95	271	490	161	307	481	159	226
PPTDRAFT_01563	Spo0E like sporulation regulatory protein	2281.19	0.978225	0.832608	0.999623	0.928527	0.476367	0.999418	1566	2343	1924	1269	3966	1984	1308	2568	2427
PPTDRAFT_01564	hypothetical protein	44.9037	1.00044	0.998351	0.999623	1.04074	0.85183	0.999418	63	35	36	51	43	56	47	36	43
PPTDRAFT_01565	cob(I)alamin adenosyltransferase	59.2758	1.14297	0.514792	0.999623	0.925516	0.701505	0.999418	59	29	70	66	59	75	82	56	50
PPTDRAFT_01566	23S rRNA pseudouridine1911/1915/1917 synthase	84.6615	1.2134	0.280239	0.999623	1.01405	0.937114	0.999418	108	40	81	129	63	115	100	74	82
PPTDRAFT_01567	arsenate reductase	72.815	1.01055	0.957269	0.999623	0.783888	0.20633	0.999418	95	36	69	73	59	91	77	83	82
PPTDRAFT_01568	5'-3' exonuclease	257.509	1.11946	0.347539	0.999623	0.992791	0.951673	0.999418	254	157	295	311	254	321	334	176	285
PPTDRAFT_01569	fructokinase	433.967	0.939095	0.556593	0.999623	0.977294	0.830029	0.999418	531	297	505	540	357	515	484	326	447
PPTDRAFT_01570	Superfamily II DNA helicase	9.73231	1.16218	0.724759	0.999623	0.967471	0.93702	0.999418	11	7	7	12	13	8	17	7	7
PPTDRAFT_01571	magnesium transporter	570.411	0.991959	0.936993	0.999623	0.969493	0.761449	0.999418	581	448	595	546	654	645	501	462	707
PPTDRAFT_01572	Site-specific recombinase XerD	39.0078	1.40461	0.151869	0.999623	0.967887	0.886783	0.999418	38	18	31	41	53	45	41	49	34
PPTDRAFT_01573	hypothetical protein	190.524	0.808205	0.137602	0.999623	0.797274	0.114051	0.999418	112	233	204	112	244	162	126	185	240
PPTDRAFT_01574	Helix-turn-helix domain-containing protein	327.053	0.884105	0.293381	0.999623	0.798411	0.0538779	0.999418	275	312	319	264	393	276	273	339	396
PPTDRAFT_01575	Transcriptional regulator, contains XRE-family	380.58	1.00471	0.969492	0.999623	0.916249	0.475312	0.999418	305	327	374	269	572	367	271	360	491
PPTDRAFT_01576	hypothetical protein	53.4804	0.869769	0.482298	0.999623	0.900761	0.59967	0.999418	56	52	50	56	65	39	50	50	52
PPTDRAFT_01577	hypothetical protein	8.34378	0.82208	0.678155	NA	0.75228	0.543211	0.999418	10	4	12	13	6	5	10	8	9
PPTDRAFT_01578	hypothetical protein	3.75862	0.552383	0.412226	NA	0.4158	0.215098	0.999418	4	3	4	1	3	3	8	5	2
PPTDRAFT_01579	hypothetical protein	4.32674	0.797967	0.730578	NA	0.65625	0.513002	0.999418	5	2	6	1	4	7	6	2	8
PPTDRAFT_01580	hypothetical protein	7.22405	2.05823	0.180264	NA	0.665406	0.388467	0.999418	3	4	3	7	8	9	12	6	14
PPTDRAFT_01581	hypothetical protein	94.1933	0.87348	0.445825	0.999623	0.843461	0.336357	0.999418	61	107	99	85	107	75	79	95	101
PPTDRAFT_01582	DNA-binding transcriptional regulator,	513.615	0.990966	0.936254	0.999623	0.856643	0.170992	0.999418	419	524	380	392	790	396	440	540	535
PPTDRAFT_01583	hypothetical protein	306.991	0.868318	0.242626	0.999623	0.866965	0.237473	0.999418	328	315	237	241	440	229	270	306	296
PPTDRAFT_01584	hypothetical protein	29.9164	0.728359	0.221866	0.999623	0.682607	0.139003	0.999418	32	25	33	18	35	24	37	33	26
PPTDRAFT_01585	hypothetical protein	6.5351	0.549605	0.266744	NA	0.401424	0.0823675	0.999418	7	6	6	4	4	4	8	8	10
PPTDRAFT_01586	hypothetical protein	11.768	1.39422	0.400852	0.999623	1.494	0.313963	0.999418	12	10	7	8	24	17	9	8	10
PPTDRAFT_01587	hypothetical protein	911.965	0.953465	0.649256	0.999623	0.856727	0.139242	0.999418	887	843	740	848	1278	663	944	891	895
PPTDRAFT_01588	hypothetical protein	109.545	0.87579	0.504103	0.999623	0.801133	0.262248	0.999418	136	112	64	152	136	41	108	106	104
PPTDRAFT_01589	hypothetical protein	339.697	0.739276	0.0251537	0.999623	0.658303	0.0018802	0.246306	322	379	279	331	332	187	381	372	344
PPTDRAFT_01590	hypothetical protein	74.0157	0.879815	0.494211	0.999623	0.81079	0.260206	0.999418	72	68	67	46	100	72	63	63	102
PPTDRAFT_01591	RNA dependent RNA polymerase	87.2519	1.02394	0.893485	0.999623	0.859321	0.385413	0.999418	74	56	102	72	123	78	80	85	109
PPTDRAFT_01592	hypothetical protein	24.2735	0.617292	0.110869	0.999623	0.431669	0.0042888	0.415264	13	30	18	6	29	13	18	40	29
PPTDRAFT_01593	hypothetical protein	23.4641	1.24519	0.50792	0.999623	0.604759	0.109417	0.999418	14	7	29	19	29	19	47	23	29
PPTDRAFT_01594	hypothetical protein	54.9708	1.21613	0.439029	0.999623	0.726168	0.193376	0.999418	38	19	72	63	56	51	112	50	50
PPTDRAFT_01595	hypothetical protein	59.9956	0.748192	0.130228	0.999623	0.657424	0.0271284	0.999418	76	47	59	64	42	49	102	49	60
PPTDRAFT_01596	hypothetical protein	63.865	0.828693	0.357707	0.999623	0.685416	0.0612481	0.999418	67	43	73	67	55	51	125	48	59
PPTDRAFT_01597	hypothetical protein	40.8963	0.736489	0.233922	0.999623	0.772262	0.315706	0.999418	44	46	37	40	33	37	76	21	36
PPTDRAFT_01598	hypothetical protein	110.435	0.980668	0.914631	0.999623	0.692873	0.0404115	0.999418	127	60	106	95	100	117	239	69	124
PPTDRAFT_01599	hypothetical protein	31.8317	0.988823	0.963246	0.999623	0.867239	0.554256	0.999418	40	24	25	39	31	29	49	27	26
PPTDRAFT_01600	hypothetical protein	30.0952	0.714251	0.231883	0.999623	0.408617	0.000944001	0.157391	22	24	25	27	22	12	59	42	29
PPTDRAFT_01601	Ig-like domain (group 2)	77.9395	0.959185	0.815861	0.999623	0.68217	0.0286071	0.999418	76	55	70	79	72	69	139	64	87
PPTDRAFT_01602	hypothetical protein	31.4798	0.919475	0.772898	0.999623	0.608145	0.0789591	0.999418	33	19	27	22	34	25	80	27	22
PPTDRAFT_01603	hypothetical protein	37.6808	1.04438	0.859007	0.999623	0.707374	0.143982	0.999418	37	23	34	43	27	42	80	22	46
PPTDRAFT_01604	hypothetical protein	47.8578	0.988022	0.958877	0.999623	0.665364	0.0732586	0.999418	51	36	32	45	42	45	110	35	44
PPTDRAFT_01605	hypothetical protein	69.7804	0.850197	0.510458	0.999623	0.639125	0.0662838	0.999418	64	49	76	47	64	71	173	42	61
PPTDRAFT_01606	hypothetical protein	19.1303	0.851898	0.61585	0.999623	0.746037	0.353515	0.999418	23	14	19	22	20	12	20	16	27
PPTDRAFT_01607	hypothetical protein	10.6161	0.901336	0.802662	0.999623	0.771988	0.527342	0.999418	20	6	7	13	6	12	20	7	10
PPTDRAFT_01608	hypothetical protein	23.5524	1.12011	0.699245	0.999623	0.950613	0.860884	0.999418	33	12	20	32	25	21	51	12	18
PPTDRAFT_01609	Cell wall-associated hydrolases	108.518	0.891979	0.486289	0.999623	0.809871	0.196376	0.999418	118	98	95	98	110	110	163	81	106
PPTDRAFT_01610	phage minor structural protein, N-terminal	71.1251	1.10321	0.585927	0.999623	0.924923	0.660708	0.999418	49	57	76	61	96	76	74	67	74
PPTDRAFT_01611	FOG: Ankyrin repeat	2475.98	0.927803	0.473631	0.999623	0.914892	0.394954	0.999418	2387	1900	2929	1976	3180	2524	2176	1970	3193
PPTDRAFT_01612	hypothetical protein	6599.39	0.796829	0.0477909	0.999623	0.82131	0.0862809	0.999418	4490	8423	6062	3255	9559	5735	4128	6212	7936
PPTDRAFT_01613	Acetyltransferases	6778.15	0.861105	0.133882	0.999623	0.784817	0.0151251	0.894505	3830	7179	7408	3428	9703	5880	4132	7383	8706
PPTDRAFT_01614	mRNA interferase MazF	27.5736	0.878658	0.620469	0.999623	0.939348	0.811821	0.999418	31	29	22	30	31	22	24	27	25
PPTDRAFT_01615	hypothetical protein	18.4471	0.770225	0.428704	0.999623	0.905464	0.766472	0.999418	13	21	25	17	23	12	15	13	22
PPTDRAFT_01616	YkyB-like protein	62.5752	1.12663	0.557703	0.999623	0.791172	0.237566	0.999418	41	45	61	70	75	47	68	76	66
PPTDRAFT_01617	hypothetical protein	33.4604	1.33606	0.249371	0.999623	0.728638	0.182963	0.999418	26	18	24	33	48	25	44	39	41
PPTDRAFT_01618	hypothetical protein	41.1248	0.755991	0.234194	0.999623	0.723224	0.16674	0.999418	55	40	31	35	39	35	39	35	57
PPTDRAFT_01619	hypothetical protein	39.1925	0.902995	0.665751	0.999623	0.717001	0.15156	0.999418	40	25	44	41	43	27	55	32	50
PPTDRAFT_01620	hypothetical protein	19.6872	1.03916	0.902625	0.999623	0.744642	0.332807	0.999418	18	13	18	18	27	14	23	19	26
PPTDRAFT_01621	hypothetical protein	20.3167	0.975583	0.938457	0.999623	0.704393	0.260517	0.999418	18	19	14	26	20	12	23	20	27
PPTDRAFT_01622	hypothetical protein	37.0382	0.776894	0.284861	0.999623	0.784896	0.305183	0.999418	41	35	37	34	38	29	29	36	47
PPTDRAFT_01623	hypothetical protein	32.7422	0.965128	0.891624	0.999623	0.754706	0.270601	0.999418	33	22	29	30	49	18	32	38	37
PPTDRAFT_01624	hypothetical protein	13.5068	0.647544	0.258578	0.999623	0.563727	0.131889	0.999418	14	15	12	12	12	7	20	9	19
PPTDRAFT_01625	hypothetical protein	16.1328	0.585357	0.130528	0.999623	0.509965	0.0546628	0.999418	13	17	20	10	13	11	26	14	18
PPTDRAFT_01626	hypothetical protein	33.7949	0.836922	0.465686	0.999623	0.917546	0.726255	0.999418	38	30	38	38	31	33	50	22	28
PPTDRAFT_01627	hypothetical protein	15.4392	1.12509	0.733216	0.999623	1.03611	0.917568	0.999418	21	5	20	28	9	19	25	8	15
PPTDRAFT_01628	hypothetical protein	20.0227	0.888587	0.709924	0.999623	0.782381	0.434572	0.999418	24	21	12	23	19	16	28	13	24
PPTDRAFT_01629	hypothetical protein	18.9156	0.867763	0.673567	0.999623	0.734327	0.352574	0.999418	17	12	25	25	18	11	34	12	21
PPTDRAFT_01630	hypothetical protein	98.238	0.983872	0.919697	0.999623	0.801049	0.162907	0.999418	106	79	79	116	99	83	147	77	105
PPTDRAFT_01631	hypothetical protein	30.4584	0.932599	0.785323	0.999623	0.673722	0.112845	0.999418	38	17	28	38	26	22	45	26	41
PPTDRAFT_01632	hypothetical protein	16.4897	0.59726	0.142937	0.999623	0.431412	0.0142955	0.893793	13	14	20	11	13	8	19	19	27
PPTDRAFT_01633	hypothetical protein	8.35109	0.911785	0.922301	NA	0.696364	0.700575	0.999418	7	3	13	7	17	0	16	3	12
PPTDRAFT_01634	hypothetical protein	23.2722	0.909014	0.754737	0.999623	0.610416	0.0949292	0.999418	14	19	23	11	36	16	28	27	27
PPTDRAFT_01636	homoserine O-succinyltransferase	1387.02	1.12447	0.210226	0.999623	1.12824	0.197267	0.999418	3023	440	1042	3035	818	1233	2644	574	919
PPTDRAFT_01637	cystathionine gamma-synthase	1029.55	1.14004	0.188166	0.999623	1.21351	0.0521963	0.999418	2402	308	615	2805	438	816	2073	335	543
PPTDRAFT_01638	cystathionine beta-lyase	1587.14	1.18416	0.0527607	0.999623	1.26711	0.00672023	0.586901	3811	454	967	4158	779	1312	3043	476	949
PPTDRAFT_01639	de-hypoxanthine futalosine cyclase	775.453	1.07861	0.419458	0.999623	1.11697	0.238282	0.999418	687	457	1148	731	782	1217	632	508	1018
PPTDRAFT_01640	Uncharacterized membrane-anchored protein YitT,	126.369	1.044	0.764516	0.999623	1.17149	0.275153	0.999418	71	94	201	72	146	223	54	86	196
PPTDRAFT_01641	monovalent cation:H+ antiporter-2, CPA2 family	109.273	1.14107	0.383002	0.999623	1.04337	0.777425	0.999418	66	64	168	81	104	195	64	78	184
PPTDRAFT_01642	potassium/proton antiporter regulatory subunit,	155.225	0.815501	0.132979	0.999623	0.949726	0.706886	0.999418	81	157	237	69	196	189	63	145	206
PPTDRAFT_01643	hypothetical protein	72.0785	1.1831	0.332451	0.999623	0.861579	0.377406	0.999418	52	48	73	60	81	95	68	74	94
PPTDRAFT_01644	putative sporulation protein YtxC	11.1738	0.588812	0.245732	0.999623	0.644541	0.33857	0.999418	7	14	16	4	7	17	16	3	17
PPTDRAFT_01645	3D (Asp-Asp-Asp) domain-containing protein	7.36911	0.487376	0.170709	NA	1.19522	0.752836	0.999418	9	9	14	4	1	17	4	4	5
PPTDRAFT_01646	small acid-soluble spore protein E (minor	782.681	0.89045	0.320484	0.999623	0.787293	0.0401108	0.999418	210	767	975	180	976	968	156	1102	1207
PPTDRAFT_01647	serine protease, S1-C subfamily, contains	396.998	0.991923	0.939131	0.999623	0.965799	0.742793	0.999418	534	256	394	525	344	441	460	290	436
PPTDRAFT_01648	hypothetical protein	14.9311	1.13809	0.718536	0.999623	0.961063	0.910439	0.999418	9	12	17	15	18	17	20	14	11
PPTDRAFT_01649	two-component system, OmpR family, response	33.3278	1.06093	0.803493	0.999623	0.952863	0.837374	0.999418	32	25	34	39	33	38	36	28	37
PPTDRAFT_01650	Signal transduction histidine kinase	75.2101	1.08292	0.646508	0.999623	0.995042	0.977004	0.999418	91	42	82	112	51	100	98	48	85
PPTDRAFT_01651	4-hydroxy-3-methylbut-2-enyl diphosphate	549.413	1.07442	0.50649	0.999623	1.00094	0.993063	0.999418	475	366	669	491	575	782	410	526	660
PPTDRAFT_01652	3-deoxy-D-arabinoheptulosonate-7-phosphate	65.8067	1.45571	0.0889844	0.999623	3.26628	6.05e-07	0.000539848	140	28	43	256	34	75	41	15	26
PPTDRAFT_01653	glutamine synthetase	4344.69	0.978172	0.81505	0.999623	0.979341	0.824865	0.999418	10222	1864	2499	8925	2742	2789	8511	2474	2239
PPTDRAFT_01654	hypothetical protein	355.402	0.967987	0.786913	0.999623	0.956494	0.711551	0.999418	336	281	402	293	308	567	319	285	434
PPTDRAFT_01655	phosphoserine aminotransferase apoenzyme	2277.64	1.17864	0.101518	0.999623	1.15382	0.153888	0.999418	2168	1109	3244	2375	1980	4167	1796	1575	2916
PPTDRAFT_01656	tRNA (cytidine/uridine-2'-O-)-methyltransferase	472.234	0.927322	0.489141	0.999623	0.866054	0.186398	0.999418	569	381	419	567	474	407	551	387	517
PPTDRAFT_01657	transcriptional pleiotropic regulator of	11070.5	0.914189	0.374773	0.999623	0.894743	0.2712	0.999418	7875	10867	11859	6881	16668	10114	7469	10705	13310
PPTDRAFT_01658	Predicted protein (DUF2233)	89.5815	1.02394	0.883378	0.999623	0.9599	0.79861	0.999418	99	57	103	104	80	113	110	51	119
PPTDRAFT_01659	hypothetical protein	45.3416	0.959618	0.843041	0.999623	0.833114	0.374358	0.999418	59	27	46	48	39	53	61	32	57
PPTDRAFT_01660	two component transcriptional regulator, LuxR	474.74	0.942328	0.599429	0.999623	0.955501	0.687383	0.999418	539	324	572	512	402	612	450	416	506
PPTDRAFT_01661	2-aminoadipate transaminase	401.867	1.01002	0.931628	0.999623	0.958967	0.717809	0.999418	400	245	528	417	349	560	381	349	454
PPTDRAFT_01662	hypothetical protein	13.3947	0.713003	0.380739	0.999623	0.78624	0.536195	0.999418	33	10	7	16	12	8	18	7	15
PPTDRAFT_01663	putative serine protein kinase, PrkA	32.2507	1.32158	0.269997	0.999623	0.980736	0.936881	0.999418	15	24	36	25	45	44	31	29	38
PPTDRAFT_01664	Protoglobin	112.353	0.860123	0.343854	0.999623	1.04275	0.794895	0.999418	103	104	148	112	139	101	108	89	95
PPTDRAFT_01665	heam-based aerotactic trancducer	178.442	1.1165	0.38768	0.999623	1.21135	0.134587	0.999418	223	79	251	237	144	281	213	79	206
PPTDRAFT_01666	Arylamine N-acetyltransferase	18.2913	0.982525	0.957099	0.999623	1.1578	0.659576	0.999418	23	12	20	24	23	15	11	21	14
PPTDRAFT_01667	Ser/Thr protein kinase RdoA involved in Cpx	4.13592	0.597786	0.482988	NA	0.57086	0.443249	0.999418	5	0	12	4	1	3	3	1	12
PPTDRAFT_01668	Ser/Thr protein kinase RdoA involved in Cpx	3.29116	0.664975	0.586702	NA	2.56218	0.285421	0.999418	3	4	6	0	5	8	1	0	3
PPTDRAFT_01669	Uncharacterized membrane protein YkoI	91.8129	0.937188	0.706968	0.999623	0.986017	0.935153	0.999418	123	71	83	95	123	77	85	70	103
PPTDRAFT_01670	Peptidase propeptide and YPEB domain-containing	18.3479	1.07566	0.824	0.999623	1.60313	0.165826	0.999418	26	15	17	36	11	28	15	6	20
PPTDRAFT_01671	Signal transduction histidine kinase	37.1661	1.00849	0.9722	0.999623	0.892188	0.63467	0.999418	53	17	41	41	26	54	58	29	32
PPTDRAFT_01672	DNA-binding response regulator, OmpR family,	27.3567	1.1638	0.568117	0.999623	1.47701	0.151424	0.999418	30	18	34	46	19	46	28	9	31
PPTDRAFT_01673	two-component system, OmpR family, alkaline	15.7166	1.52613	0.241115	0.999623	1.28049	0.485243	0.999418	9	12	15	26	18	20	20	6	20
PPTDRAFT_01674	Signal transduction histidine kinase	39.4333	0.987516	0.955327	0.999623	1.46134	0.102635	0.999418	60	25	48	47	56	42	32	24	31
PPTDRAFT_01675	hypothetical protein	44.4591	0.864891	0.521592	0.999623	0.994772	0.981718	0.999418	47	30	69	60	39	40	43	29	53
PPTDRAFT_01676	stage V sporulation protein R	39.115	1.01669	0.944176	0.999623	1.13826	0.587588	0.999418	16	34	68	28	36	68	21	28	52
PPTDRAFT_01677	hypothetical protein	22.5643	1.59444	0.131294	0.999623	1.0468	0.876952	0.999418	8	12	26	10	21	62	13	18	38
PPTDRAFT_01678	DNA-binding response regulator, OmpR family,	59.3665	0.949207	0.785463	0.999623	1.02612	0.893549	0.999418	63	57	56	55	72	66	66	40	58
PPTDRAFT_01679	His Kinase A (phospho-acceptor)	29.7913	1.11333	0.675954	0.999623	1.21229	0.456787	0.999418	43	12	38	43	27	40	40	19	22
PPTDRAFT_01680	ABC-2 type transport system ATP-binding protein	15.1186	1.61614	0.178175	0.999623	1.06801	0.846822	0.999418	17	8	8	24	14	20	27	13	10
PPTDRAFT_01681	hypothetical protein	15.8852	0.876484	0.702517	0.999623	1.36708	0.384844	0.999418	18	19	16	26	11	18	14	9	12
PPTDRAFT_01682	hypothetical protein	19.1192	1.22838	0.530885	0.999623	1.61577	0.15414	0.999418	20	9	29	42	17	21	26	5	16
PPTDRAFT_01683	Lantibiotic modifying enzyme	13.2308	0.559408	0.146232	0.999623	0.817127	0.623556	0.999418	15	10	27	5	5	28	15	5	15
PPTDRAFT_01684	hypothetical protein	27.4204	0.988882	0.966974	0.999623	0.727738	0.226178	0.999418	30	22	17	33	30	16	32	35	25
PPTDRAFT_01685	Lantibiotic modifying enzyme	15.1183	1.28035	0.486255	0.999623	1.43269	0.316222	0.999418	20	5	20	25	16	20	22	9	8
PPTDRAFT_01686	two-component system, OmpR family, response	10.3563	1.35347	0.475212	0.999623	1.64358	0.250722	0.999418	15	5	10	18	9	17	13	8	3
PPTDRAFT_01687	thiopeptide-type bacteriocin biosynthesis	34.3087	1.01742	0.948184	0.999623	1.49845	0.139522	0.999418	29	37	40	58	28	44	35	15	27
PPTDRAFT_01688	ATP-binding cassette, subfamily B	149.244	0.901756	0.463939	0.999623	0.824125	0.16836	0.999418	142	93	210	113	150	183	161	102	219
PPTDRAFT_01689	Branched-chain amino acid transport protein	70.7965	0.886635	0.519943	0.999623	1.08663	0.661254	0.999418	127	40	76	98	37	104	112	26	66
PPTDRAFT_01690	4-azaleucine resistance probable transporter	55.9495	1.33032	0.144748	0.999623	1.26125	0.233	0.999418	85	33	35	91	57	69	85	32	42
PPTDRAFT_01691	Fucose permease	17.629	1.13655	0.694677	0.999623	2.28281	0.0192676	0.972572	20	20	15	35	23	17	18	7	5
PPTDRAFT_01692	transcriptional regulator, XRE family with cupin	53.1607	1.00582	0.977275	0.999623	1.0536	0.798266	0.999418	54	41	62	72	47	61	55	31	67
PPTDRAFT_01693	Acyl-CoA hydrolase	107.536	0.932948	0.658018	0.999623	1.02386	0.881127	0.999418	147	74	117	107	87	164	122	68	116
PPTDRAFT_01694	Beta-xylosidase	8.45696	0.709672	0.443824	NA	1.23325	0.65762	0.999418	16	7	10	8	12	6	10	4	5
PPTDRAFT_01695	4'-phosphopantetheinyl transferase	45.7536	1.41813	0.14117	0.999623	1.08674	0.720408	0.999418	57	14	47	77	30	74	59	39	39
PPTDRAFT_01696	hypothetical protein	86.5223	0.954944	0.792652	0.999623	1.01173	0.947164	0.999418	102	63	98	94	61	135	92	67	85
PPTDRAFT_01697	Spore germination protein YaaH	9.7204	0.920106	0.850862	0.999623	1.00248	0.995572	0.999418	5	10	12	5	17	8	3	9	14
PPTDRAFT_01698	EDD domain protein, DegV family	193.782	1.00349	0.978456	0.999623	0.983853	0.899406	0.999418	259	130	182	266	164	213	289	139	158
PPTDRAFT_01699	hypothetical protein	147.744	1.34506	0.0331352	0.999623	1.0869	0.543053	0.999418	191	53	150	209	127	223	217	86	162
PPTDRAFT_01700	Uncharacterized membrane protein YgdD,	81.9846	0.937908	0.712017	0.999623	0.870795	0.42284	0.999418	113	41	98	104	42	120	109	53	99
PPTDRAFT_01701	hypothetical protein	862.93	0.975133	0.797036	0.999623	0.973362	0.78265	0.999418	1241	482	953	1046	788	977	1127	495	1019
PPTDRAFT_01702	kanamycin nucleotidyltransferase	116.027	0.966334	0.812834	0.999623	1.08627	0.570365	0.999418	148	92	116	125	119	146	115	81	119
PPTDRAFT_01703	translation initiation factor IF-3	25.4667	1.17972	0.538185	0.999623	1.14693	0.608482	0.999418	31	15	25	29	25	40	26	20	25
PPTDRAFT_01704	iron complex transport system substrate-binding	537.749	1.05961	0.639427	0.999623	1.09421	0.467261	0.999418	108	487	783	100	609	1174	81	548	792
PPTDRAFT_01705	iron complex transport system permease protein	496.618	0.91902	0.476513	0.999623	0.89868	0.367706	0.999418	181	461	721	172	508	810	154	574	702
PPTDRAFT_01706	transcriptional regulator, ArsR family	217.578	0.84648	0.174812	0.999623	0.85109	0.1894	0.999418	203	207	233	176	264	194	207	195	237
PPTDRAFT_01707	Predicted arabinose efflux permease, MFS family	3.98652	1.16893	0.81764	NA	0.982063	0.978284	0.999418	3	2	6	2	5	7	7	1	5
PPTDRAFT_01708	hypothetical protein	117.435	0.947432	0.714052	0.999623	1.04344	0.774264	0.999418	144	80	144	143	104	143	134	61	144
PPTDRAFT_01709	hypothetical protein	46.4348	1.16182	0.479428	0.999623	0.959107	0.841249	0.999418	53	28	42	63	39	59	54	29	67
PPTDRAFT_01710	N-acetylglutamate synthase and related	43.6116	1.00285	0.989408	0.999623	1.08207	0.714722	0.999418	54	32	46	59	44	46	52	23	49
PPTDRAFT_01711	AloR4 receptor	560.332	0.855626	0.155768	0.999623	0.857007	0.160061	0.999418	676	473	541	515	687	459	657	448	575
PPTDRAFT_01712	AloP4 peptide	1151.03	0.836805	0.101544	0.999623	0.765628	0.0140119	0.886134	771	1290	1044	617	1728	855	751	1306	1351
PPTDRAFT_01713	AloR5 receptor	122.859	0.862204	0.304864	0.999623	0.961826	0.789072	0.999418	151	88	155	111	129	141	116	82	154
PPTDRAFT_01714	WXG100 family type VII secretion target	33.1961	0.730303	0.198834	0.999623	1.07717	0.76851	0.999418	68	24	36	38	22	41	46	12	30
PPTDRAFT_01715	hypothetical protein	35.8843	0.95747	0.867074	0.999623	0.607322	0.0472109	0.999418	31	16	42	30	41	24	38	44	55
PPTDRAFT_01716	hypothetical protein	25.9248	0.870783	0.636573	0.999623	0.941422	0.837618	0.999418	38	20	21	16	36	29	19	20	35
PPTDRAFT_01717	Cysteine-rich CPCC	86.5207	0.81249	0.234773	0.999623	0.918937	0.631159	0.999418	117	77	84	91	108	60	108	56	82
PPTDRAFT_01718	hypothetical protein	22.7619	1.1388	0.666706	0.999623	0.969869	0.918061	0.999418	20	18	20	39	24	16	33	15	23
PPTDRAFT_01719	protein of unknown function (DUF1871)	4.8006	0.710975	0.584465	NA	0.94858	0.934195	0.999418	6	3	8	2	8	4	8	3	2
PPTDRAFT_01720	hypothetical protein	1267.72	0.827269	0.0305114	0.999623	0.758768	0.00160808	0.222408	1535	1121	1058	1273	1323	931	1564	1249	1204
PPTDRAFT_01721	amidase	2113.6	0.929723	0.397728	0.999623	0.880374	0.138964	0.999418	2359	1456	2417	2105	2106	2305	2289	1863	2294
PPTDRAFT_01722	AloR6 receptor	191.928	1.03074	0.819664	0.999623	1.09763	0.484275	0.999418	306	125	161	229	196	231	250	132	157
AloP6_peptide	AloP6 peptide	236.83	0.853118	0.20853	0.999623	0.852146	0.205329	0.999418	216	216	244	156	341	199	178	251	255
PPTDRAFT_01723	SsrA-binding protein	3.82184	0.886039	0.868586	NA	0.478408	0.28814	0.999418	3	0	8	2	3	4	6	4	6
PPTDRAFT_01724	hypothetical protein	8.24939	1.15552	0.804594	NA	0.937336	0.910579	0.999418	9	11	1	14	10	4	4	3	17
PPTDRAFT_01725	hypothetical protein	9.76998	1.56816	0.308993	0.999623	1.67827	0.245016	0.999418	10	3	13	13	17	12	5	5	14
PPTDRAFT_01726	putative RNA 2'-phosphotransferase	41.6174	0.817819	0.410254	0.999623	0.724142	0.182557	0.999418	63	20	49	37	46	30	67	25	54
PPTDRAFT_01727	Uncharacterized protein YunC, DUF1805 family	59.1372	0.900265	0.636791	0.999623	0.873376	0.541719	0.999418	29	12	162	28	25	119	20	24	151
PPTDRAFT_01728	methylthioribose-1-phosphate isomerase	651.279	0.999823	0.998501	0.999623	1.07735	0.430913	0.999418	1105	342	643	1049	474	742	909	357	600
PPTDRAFT_01729	5'-methylthioribose kinase	948.181	0.978906	0.820059	0.999623	1.00507	0.956976	0.999418	1435	597	897	1224	832	1075	1345	637	824
PPTDRAFT_01730	starvation-inducible DNA-binding protein	431.205	1.02001	0.896177	0.999623	0.958508	0.779839	0.999418	285	218	752	229	484	639	277	208	920
PPTDRAFT_01731	Fe-S cluster assembly ATP-binding protein	1466.51	1.06047	0.525991	0.999623	0.969386	0.736638	0.999418	1414	865	1890	1514	1397	2002	1450	1181	1772
PPTDRAFT_01732	Fe-S cluster assembly protein SufD	1647.94	1.07191	0.489276	0.999623	1.01654	0.870157	0.999418	1940	869	2015	2000	1227	2568	1784	1158	1906
PPTDRAFT_01733	L-selenocysteine selenide-lyase	1294.77	1.13862	0.216198	0.999623	1.0233	0.826031	0.999418	1726	523	1557	1692	951	2000	1500	838	1550
PPTDRAFT_01734	nitrogen fixation protein NifU	396.632	1.01389	0.901769	0.999623	1.06628	0.566256	0.999418	476	239	493	516	292	577	427	259	435
PPTDRAFT_01735	Fe-S cluster assembly protein SufB	3889.03	1.04122	0.661599	0.999623	1.06054	0.524144	0.999418	5162	1950	4882	4824	3041	5779	4387	2489	4235
PPTDRAFT_01736	YmaF family protein	199.148	0.791591	0.149963	0.999623	0.771054	0.108934	0.999418	112	102	414	60	208	276	92	135	424
PPTDRAFT_01737	Mn-containing catalase	74.1	0.986313	0.937968	0.999623	0.869073	0.423401	0.999418	62	39	113	64	61	106	56	57	126
PPTDRAFT_01738	Mn-containing catalase	18.7356	0.929551	0.816531	0.999623	1.10849	0.747545	0.999418	24	10	28	20	14	29	19	5	31
PPTDRAFT_01739	HDIG domain-containing protein	548.757	0.975628	0.800061	0.999623	0.920471	0.393824	0.999418	794	347	497	771	463	540	751	403	538
PPTDRAFT_01740	2',3'-cyclic-nucleotide 2'-phosphodiesterase/5'-	258.246	0.966472	0.821589	0.999623	0.948711	0.727532	0.999418	259	225	256	310	184	337	279	233	244
PPTDRAFT_01741	HD-GYP domain, c-di-GMP phosphodiesterase class	166.195	1.02485	0.857284	0.999623	1.00542	0.96837	0.999418	207	108	172	211	144	205	166	139	176
PPTDRAFT_01742	radical SAM/CxCxxxxC motif protein YfkAB	302.013	1.03868	0.744464	0.999623	0.980126	0.862694	0.999418	407	161	329	376	254	390	372	230	304
PPTDRAFT_01743	Hemolysin, contains CBS domains	367.329	1.04619	0.691665	0.999623	1.00449	0.968532	0.999418	419	237	398	448	358	430	358	322	386
PPTDRAFT_01744	spore coat protein JA	0.634544	2.34103	0.625387	NA	1.69393	0.760577	0.999418	0	0	1	0	2	1	0	0	2
PPTDRAFT_01745	spore coat protein JB	2.10612	1.03205	0.976861	NA	0.44047	0.424072	0.999418	0	1	3	1	0	3	0	6	3
PPTDRAFT_01746	spore coat protein JC	8.42755	0.864848	0.747545	NA	1.05085	0.914163	0.999418	7	9	10	5	10	12	6	5	11
PPTDRAFT_01747	Glycosyltransferase involved in cell wall	5.69165	0.578315	0.32179	NA	1.48861	0.512529	0.999418	9	7	8	4	5	8	2	1	8
PPTDRAFT_01748	Methyltransferase domain-containing protein	10.3395	0.836504	0.692559	0.999623	1.01468	0.974701	0.999418	7	14	9	2	19	13	6	5	14
PPTDRAFT_01749	Methylase involved in ubiquinone/menaquinone	2.59197	1.43565	0.70199	NA	0.48401	0.392987	0.999418	0	1	3	1	4	2	5	5	1
PPTDRAFT_01750	Phosphoglycolate phosphatase, HAD superfamily	283.27	1.02274	0.858891	0.999623	0.934423	0.590385	0.999418	287	176	345	314	262	351	341	248	270
PPTDRAFT_01751	Glutathione synthase/RimK-type ligase, ATP-grasp	9.90096	1.28501	0.576426	0.999623	0.853945	0.713884	0.999418	7	4	12	10	4	21	6	8	21
PPTDRAFT_01752	hypothetical protein	5.36173	1.02533	0.970775	NA	1.23827	0.758121	0.999418	3	5	5	2	10	5	0	1	17
PPTDRAFT_01753	YheC/D like ATP-grasp	10.8617	0.788708	0.57917	0.999623	0.723069	0.444912	0.999418	4	12	14	2	14	14	5	10	18
PPTDRAFT_01754	YheC/D like ATP-grasp	12.7088	0.900369	0.7762	0.999623	1.18499	0.654714	0.999418	15	8	19	9	16	18	8	8	16
PPTDRAFT_01755	Glutathione synthase/Ribosomal protein S6	7.43783	1.21389	0.741258	NA	1.92751	0.285201	0.999418	1	9	12	2	21	8	3	0	9
PPTDRAFT_01756	YheC/D like ATP-grasp	3.89633	0.918934	0.907627	NA	0.689574	0.600092	0.999418	1	1	10	1	4	6	2	5	5
PPTDRAFT_01757	Cell fate regulator YlbF, YheA/YmcA/DUF963	170.698	1.05478	0.699851	0.999623	0.997591	0.98604	0.999418	220	110	158	199	204	170	173	132	198
PPTDRAFT_01758	hypothetical protein	80.8749	1.1524	0.439391	0.999623	0.934674	0.708517	0.999418	104	23	108	100	71	101	116	46	108
PPTDRAFT_01759	Predicted transcriptional regulator containing	120.105	1.10031	0.527778	0.999623	1.13023	0.419526	0.999418	110	81	141	94	142	192	73	90	171
PPTDRAFT_01760	hypothetical protein	2.19888	1.09195	0.931098	NA	2.55345	0.393398	0.999418	1	5	0	0	7	2	0	1	1
PPTDRAFT_01761	Sporulation protein YtrH	2.64304	1.38546	0.751304	NA	0.729399	0.750132	0.999418	0	2	2	0	10	0	0	2	6
PPTDRAFT_01762	DNA polymerase-3 subunit alpha	279.344	1.02224	0.84626	0.999623	1.10446	0.382865	0.999418	369	192	285	352	266	351	282	188	301
PPTDRAFT_01763	Phosphatidylglycerophosphatase A	93.5174	1.02346	0.881851	0.999623	0.882355	0.416902	0.999418	107	49	112	103	69	133	122	56	131
PPTDRAFT_01764	hypothetical protein	161.141	0.947929	0.69662	0.999623	1.00863	0.950212	0.999418	228	99	180	180	124	233	176	113	172
PPTDRAFT_01765	acetyl-CoA carboxylase carboxyl transferase	436.356	0.952611	0.632201	0.999623	0.966296	0.735362	0.999418	612	269	468	553	335	543	567	272	476
PPTDRAFT_01766	acetyl-CoA carboxylase carboxyl transferase	507.183	1.04717	0.657122	0.999623	0.999014	0.992401	0.999418	721	286	498	726	414	596	620	364	525
PPTDRAFT_01767	pyruvate kinase	1895.9	1.02892	0.760334	0.999623	1.05285	0.581613	0.999418	2726	1011	2094	2813	1399	2419	2495	1192	1799
PPTDRAFT_01768	DNA-binding transcriptional regulator, LysR	13.3099	0.965804	0.925616	0.999623	1.20328	0.626856	0.999418	12	11	17	19	18	9	14	11	8
PPTDRAFT_01769	phosphate ABC transporter substrate-binding	7.13519	1.43039	0.486134	NA	1.07104	0.890425	0.999418	9	3	4	6	14	7	5	8	8
PPTDRAFT_01770	phosphate transport system permease protein	2.48509	1.59771	0.586125	NA	1.2159	0.813997	0.999418	1	3	1	1	6	3	2	2	2
PPTDRAFT_01771	phosphate ABC transporter membrane protein 2,	3.00853	1.02458	0.975521	NA	1.5075	0.618931	0.999418	3	2	3	0	5	8	1	1	5
PPTDRAFT_01772	phosphate ABC transporter ATP-binding protein,	6.01717	1.04504	0.939257	NA	0.651265	0.439148	0.999418	2	3	10	5	6	6	10	7	5
PPTDRAFT_01773	pectate lyase, PelA/Pel-15E family	23.4454	0.976368	0.932112	0.999623	1.24494	0.445648	0.999418	26	20	28	29	29	24	24	11	24
PPTDRAFT_01774	acyl-CoA thioester hydrolase	70.1604	0.958338	0.809484	0.999623	0.89102	0.51076	0.999418	69	70	54	62	83	69	71	70	66
PPTDRAFT_01775	UPF0716 protein FxsA	54.0156	1.17935	0.413952	0.999623	1.09275	0.658219	0.999418	65	30	55	81	40	78	63	42	51
PPTDRAFT_01776	sporulation integral membrane protein YtvI	9.05027	0.964097	0.939119	0.999623	1.41418	0.484924	0.999418	7	3	22	7	14	9	2	7	12
PPTDRAFT_01777	citrate synthase	535.133	0.903828	0.322924	0.999623	0.962501	0.70912	0.999418	1099	283	404	989	375	380	906	331	349
PPTDRAFT_01778	isocitrate dehydrogenase (NADP)	1561.76	1.02312	0.808392	0.999623	0.994082	0.949755	0.999418	2398	830	1551	2200	1258	1829	2030	1100	1506
PPTDRAFT_01779	malate dehydrogenase (NAD)	623.476	1.0872	0.470342	0.999623	1.01561	0.893417	0.999418	893	292	669	936	475	776	832	458	560
PPTDRAFT_01780	hypothetical protein	415.678	0.936254	0.609217	0.999623	1.0406	0.75799	0.999418	614	245	489	502	455	393	546	216	444
PPTDRAFT_01781	NAD(P)-dependent dehydrogenase, short-chain	40.7169	1.26849	0.290744	0.999623	1.06167	0.786673	0.999418	25	19	61	29	40	79	26	23	79
PPTDRAFT_01782	two-component system, OmpR family, phosphate	130.445	1.01978	0.891466	0.999623	1.05312	0.718831	0.999418	188	83	125	187	108	154	144	93	133
PPTDRAFT_01783	two-component system, OmpR family, alkaline	171.355	0.900759	0.464545	0.999623	0.853363	0.265682	0.999418	199	111	206	213	129	183	223	149	161
PPTDRAFT_01784	methyl-accepting chemotaxis protein	10.1645	1.30127	0.59292	0.999623	1.14884	0.776007	0.999418	3	7	16	16	15	6	15	3	13
PPTDRAFT_01785	phosphate ABC transporter ATP-binding protein,	8.60033	0.740508	0.498327	NA	0.930735	0.874278	0.999418	9	7	13	5	10	10	6	7	10
PPTDRAFT_01786	phosphate transport system protein	20.6816	0.813044	0.481584	0.999623	0.92939	0.805749	0.999418	23	19	23	18	23	20	15	19	23
PPTDRAFT_01787	DNA polymerase I	303.663	1.01854	0.880294	0.999623	0.987954	0.920719	0.999418	366	191	335	396	236	393	309	235	350
PPTDRAFT_01788	DNA-(apurinic or apyrimidinic site) lyase	325.618	0.965171	0.745109	0.999623	0.916824	0.424516	0.999418	385	198	387	357	251	446	359	233	411
PPTDRAFT_01789	putative sporulation protein YtaF	141.318	1.09405	0.558497	0.999623	1.12892	0.430377	0.999418	169	84	157	235	85	206	170	69	169
PPTDRAFT_01790	dephospho-CoA kinase	76.6658	1.13306	0.453109	0.999623	1.14379	0.419814	0.999418	98	39	89	103	63	116	84	43	92
PPTDRAFT_01791	soluble lytic murein transglycosylase	137.679	1.00363	0.979115	0.999623	0.897134	0.429801	0.999418	175	87	134	175	108	163	172	102	162
PPTDRAFT_01792	Small, acid-soluble spore protein, alpha/beta	528.506	0.785629	0.0526299	0.999623	0.676358	0.00161693	0.222408	135	503	780	119	510	663	121	767	837
PPTDRAFT_01793	transcriptional repressor NrdR	245.095	0.993769	0.958871	0.999623	0.962301	0.750708	0.999418	311	136	292	301	215	291	272	192	266
PPTDRAFT_01794	tRNA_Ala_GGC	1396.2	1.04079	0.89089	0.999623	0.664635	0.160738	0.999418	685	1037	1172	959	1483	1015	990	3082	976
PPTDRAFT_01795	tRNA_Lys_CTT	2935.86	1.22473	0.584506	0.999623	0.635277	0.220866	0.999418	1016	1841	2357	2206	3037	1860	1945	7275	2163
PPTDRAFT_01796	hypothetical protein	362.921	0.936469	0.605986	0.999623	0.921869	0.522421	0.999418	345	339	352	327	487	318	356	277	422
PPTDRAFT_01797	Predicted acetyltransferase	48.3916	0.94037	0.76974	0.999623	0.910175	0.653161	0.999418	58	31	52	42	55	54	41	51	51
PPTDRAFT_01798	hypothetical protein	8.90706	1.37284	0.491302	NA	1.90977	0.175249	0.999418	10	5	10	20	3	20	11	3	5
PPTDRAFT_01799	Acetyltransferases	5.44649	0.901761	0.866388	NA	1.66545	0.43034	0.999418	10	1	10	4	1	18	6	0	6
PPTDRAFT_01800	DNA-binding transcriptional regulator, MerR	10.4488	1.12916	0.781382	0.999623	1.20411	0.673014	0.999418	22	6	5	13	18	7	11	5	11
PPTDRAFT_01801	radical SAM additional 4Fe4S-binding SPASM	365.716	0.985619	0.893856	0.999623	1.05771	0.606142	0.999418	592	192	393	487	310	435	520	184	374
PPTDRAFT_01802	iron complex transport system substrate-binding	187.747	0.873805	0.304475	0.999623	0.953311	0.717064	0.999418	200	133	257	150	155	292	160	149	221
PPTDRAFT_01803	methyl-accepting chemotaxis protein	17.3494	1.77827	0.0822016	0.999623	2.12473	0.0258938	0.999418	16	10	15	15	29	43	12	7	16
PPTDRAFT_01804	putative cofactor-binding repeat-containing	13.5905	0.890348	0.738444	0.999623	1.33169	0.429929	0.999418	20	11	16	15	15	17	11	8	12
PPTDRAFT_01805	3-methyladenine DNA glycosylase AlkC	19.8367	0.767261	0.403732	0.999623	0.808072	0.503361	0.999418	25	15	25	16	16	24	34	8	23
PPTDRAFT_01806	CRP/FNR family transcriptional regulator,	34.2776	0.890846	0.639825	0.999623	0.92571	0.755278	0.999418	49	24	34	29	40	36	52	25	26
PPTDRAFT_01807	Ankyrin repeat	115.166	0.933753	0.636813	0.999623	0.893957	0.438268	0.999418	168	61	130	141	93	128	162	67	139
PPTDRAFT_01808	transcriptional regulator, DeoR family	1624.99	0.976902	0.784488	0.999623	0.991072	0.916415	0.999418	1808	961	2179	1584	1462	2323	1671	991	2180
PPTDRAFT_01809	fructose-1-phosphate kinase (EC 2.7.1.56)	826.85	1.05418	0.617377	0.999623	1.03872	0.718932	0.999418	1025	451	987	1066	604	1243	928	568	897
PPTDRAFT_01810	PTS system D-fructose-specific IIA component	2257.82	1.05595	0.546505	0.999623	1.02458	0.787858	0.999418	2843	1260	2574	2964	1815	3061	2629	1563	2442
PPTDRAFT_01811	DNA-binding transcriptional regulator, LysR	27.5472	1.03612	0.896205	0.999623	1.24061	0.435048	0.999418	36	20	29	32	29	38	27	9	39
PPTDRAFT_01812	Tautomerase enzyme	17.1864	0.966276	0.915845	0.999623	0.953311	0.882718	0.999418	19	10	23	18	20	17	19	11	22
PPTDRAFT_01813	4-carboxymuconolactone decarboxylase	26.2933	1.0056	0.984618	0.999623	1.30735	0.365093	0.999418	32	13	41	27	36	29	13	16	37
PPTDRAFT_01814	transcriptional antiterminator, BglG family	64.9348	1.04693	0.803282	0.999623	0.916009	0.629755	0.999418	97	27	69	91	52	70	114	35	68
PPTDRAFT_01815	PTS system, beta-glucosides-specific IIC	11.5109	0.830161	0.67406	0.999623	0.652084	0.325266	0.999418	6	13	12	7	10	14	19	4	19
PPTDRAFT_01816	6-phospho-beta-glucosidase	37.7822	0.904311	0.67127	0.999623	1.20283	0.446427	0.999418	42	32	50	41	36	51	35	13	51
PPTDRAFT_01817	DNA-binding transcriptional regulator, LysR	28.6205	0.830964	0.508116	0.999623	0.846427	0.551564	0.999418	37	24	26	31	16	40	33	13	47
PPTDRAFT_01818	Methionine synthase II (cobalamin-independent)	5922.11	1.07731	0.442251	0.999623	1.07415	0.460455	0.999418	6661	3832	6546	6857	5007	9144	5852	4389	6519
PPTDRAFT_01819	hypothetical protein	22.1346	0.674278	0.179242	0.999623	0.681757	0.19209	0.999418	26	22	21	16	26	13	20	24	24
PPTDRAFT_01820	2-aminoethylphosphonate-pyruvate transaminase	691.757	1.05769	0.580202	0.999623	1.16808	0.126331	0.999418	1194	306	750	1123	528	851	929	376	594
PPTDRAFT_01821	Methyltransferase domain-containing protein	332.406	0.945256	0.614972	0.999623	0.937877	0.566362	0.999418	433	212	362	409	334	316	396	268	325
PPTDRAFT_01822	phosphonopyruvate decarboxylase	299.698	0.896171	0.343354	0.999623	0.970622	0.797184	0.999418	468	167	353	365	242	349	396	204	273
PPTDRAFT_01823	phosphoenolpyruvate mutase	478.511	1.01405	0.90087	0.999623	0.973951	0.813442	0.999418	648	263	520	607	502	471	574	365	490
PPTDRAFT_01824	Arylsulfatase A	3001.71	0.914592	0.36028	0.999623	0.926949	0.437003	0.999418	3180	2385	3358	2699	3587	3031	2874	2284	3671
PPTDRAFT_01825	hypothetical protein	3.59802	1.48704	0.59463	NA	1.14609	0.851072	0.999418	4	4	0	4	4	6	4	1	6
PPTDRAFT_01826	hypothetical protein	720.845	1.02662	0.837762	0.999623	1.01084	0.933067	0.999418	197	580	1017	153	1152	1056	126	714	1253
PPTDRAFT_01827	hypothetical protein	57.7379	0.758164	0.150728	0.999623	0.866375	0.460954	0.999418	69	47	76	65	46	54	62	48	56
PPTDRAFT_01828	Exopolysaccharide biosynthesis protein	91.1238	0.852996	0.396212	0.999623	0.9424	0.752756	0.999418	135	83	72	113	60	107	93	78	85
PPTDRAFT_01829	hypothetical protein	21.2263	0.871639	0.659006	0.999623	0.800094	0.470473	0.999418	30	10	26	24	14	25	21	24	21
PPTDRAFT_01830	hypothetical protein	68.6666	1.11638	0.563581	0.999623	1.03296	0.864041	0.999418	116	34	54	103	48	90	104	50	53
PPTDRAFT_01831	SMI1 / KNR4 family (SUKH-1)	132.596	1.24688	0.112569	0.999623	1.24837	0.11038	0.999418	166	53	168	194	114	206	152	65	155
PPTDRAFT_01832	molecular chaperone HtpG	1074.71	1.04017	0.667735	0.999623	1.06849	0.470312	0.999418	1867	474	1057	1873	729	1179	1766	548	892
PPTDRAFT_01833	Colicin immunity protein / pyocin immunity	18.5797	1.48975	0.23504	0.999623	0.926099	0.81088	0.999418	23	5	14	21	25	21	19	19	25
PPTDRAFT_01834	carboxynorspermidine dehydrogenase	2903.65	1.06127	0.521142	0.999623	1.01992	0.831391	0.999418	5038	1245	2807	4745	2097	3259	4247	1720	2722
PPTDRAFT_01835	carboxynorspermidine decarboxylase (EC 4.1.1.-)	2120.67	1.05098	0.571226	0.999623	1.02609	0.769148	0.999418	3748	952	1902	3782	1360	2324	3346	1130	1925
PPTDRAFT_01836	hypothetical protein	104.146	0.746093	0.0662189	0.999623	0.787933	0.136183	0.999418	118	93	123	85	111	89	117	74	127
PPTDRAFT_01837	hypothetical protein	67.8184	0.810854	0.316154	0.999623	0.740533	0.148716	0.999418	91	46	71	61	62	63	82	33	123
PPTDRAFT_01838	hypothetical protein	75.2795	0.897227	0.554181	0.999623	1.00718	0.969113	0.999418	93	51	98	82	52	113	87	56	66
PPTDRAFT_01839	Ribosomal protein S18 acetylase RimI	42.2755	1.02012	0.935064	0.999623	1.0859	0.73701	0.999418	39	21	72	61	35	49	64	17	45
PPTDRAFT_01840	putative acetyltransferase	5.29507	1.27171	0.678314	NA	1.61404	0.42131	0.999418	2	5	8	5	6	11	5	1	6
PPTDRAFT_01841	tRNA_Leu_CAG	466.644	1.52515	0.00418082	0.777465	0.904797	0.492485	0.999418	242	323	300	325	572	655	275	796	480
PPTDRAFT_01842	Putative NADPH-quinone reductase (modulator of	59.0761	0.652721	0.0289743	0.999623	0.84234	0.38825	0.999418	97	52	64	55	67	36	60	46	55
PPTDRAFT_01843	transcriptional regulator, HxlR family	201.03	0.797081	0.0720527	0.999623	0.697777	0.00405162	0.405309	203	187	187	185	194	152	232	211	216
PPTDRAFT_01844	enoyl-[acyl-carrier protein] reductase /	484.388	0.971284	0.771504	0.999623	0.91861	0.396377	0.999418	584	329	506	579	449	520	548	382	547
PPTDRAFT_01845	hypothetical protein	0.352754	0.87384	0.954334	NA	0.725203	0.891189	0.999418	0	0	1	0	0	1	0	1	0
PPTDRAFT_01846	glycerol-1-phosphate dehydrogenase [NAD(P)+]	18.1952	1.91807	0.0489566	0.999623	1.59082	0.151615	0.999418	18	8	14	26	23	35	26	12	10
PPTDRAFT_01847	transcriptional regulator, GntR family	55.5088	0.858804	0.443181	0.999623	0.918111	0.668315	0.999418	87	30	67	51	46	75	63	40	61
PPTDRAFT_01848	hypothetical protein	381.808	1.01817	0.874323	0.999623	0.978718	0.84989	0.999418	445	228	452	497	309	477	450	293	392
PPTDRAFT_01849	hypothetical protein	180.051	0.897202	0.480968	0.999623	0.873396	0.37853	0.999418	230	112	198	175	240	134	231	155	162
PPTDRAFT_01850	hypothetical protein	382.177	0.964446	0.726574	0.999623	0.936331	0.524497	0.999418	444	280	392	436	406	376	439	314	386
PPTDRAFT_01851	hypothetical protein	154.089	1.17583	0.336639	0.999623	0.816054	0.220835	0.999418	164	73	137	130	232	136	184	150	192
PPTDRAFT_01852	Peptidoglycan/xylan/chitin deacetylase,	2904.13	1.00964	0.909139	0.999623	1.07355	0.398911	0.999418	4842	1583	2794	4210	2339	3409	4251	1578	2650
PPTDRAFT_01853	toxin secretion/phage lysis holin	7.45672	0.959266	0.934799	NA	0.827885	0.7061	0.999418	2	7	11	2	11	10	5	8	8
PPTDRAFT_01854	Stress responsive A/B Barrel Domain	195.224	1.187	0.202593	0.999623	1.09816	0.484444	0.999418	209	93	244	180	205	332	206	130	231
PPTDRAFT_01855	Uncharacterized conserved protein YutE,	186.202	1.1347	0.340963	0.999623	1.25737	0.0860428	0.999418	225	92	248	226	139	355	190	103	195
PPTDRAFT_01856	Predicted transcriptional regulator, ArsR family	276.988	1.12433	0.302567	0.999623	1.23082	0.0688317	0.999418	356	140	345	359	226	460	268	156	318
PPTDRAFT_01857	Gas vesicle protein	317.882	1.09588	0.406545	0.999623	1.0619	0.585367	0.999418	361	177	381	366	277	482	314	224	383
PPTDRAFT_01858	glutamate racemase	107.322	0.998621	0.992528	0.999623	1.11889	0.44938	0.999418	136	64	137	133	89	152	104	63	129
PPTDRAFT_01859	g-D-glutamyl-meso-diaminopimelate peptidase	13.4378	0.831577	0.639523	0.999623	0.911001	0.814281	0.999418	11	11	18	9	15	15	13	19	5
PPTDRAFT_01860	hypothetical protein	68.3818	0.978998	0.906947	0.999623	1.07972	0.675184	0.999418	53	51	98	50	93	83	41	57	85
PPTDRAFT_01861	Fe-S cluster assembly iron-binding protein IscA	294.456	1.09535	0.430602	0.999623	1.03032	0.795377	0.999418	366	184	283	381	282	355	332	250	276
PPTDRAFT_01862	Uncharacterized protein conserved in bacteria	173.444	1.16453	0.253061	0.999623	1.07735	0.574036	0.999418	239	76	188	245	148	236	195	114	203
PPTDRAFT_01863	hypothetical protein	402.615	1.13245	0.269737	0.999623	1.03775	0.741362	0.999418	590	178	416	601	299	544	520	266	418
PPTDRAFT_01864	Phosphoglycerol transferase MdoB	931.029	0.971508	0.770172	0.999623	0.973679	0.787455	0.999418	1131	741	862	1043	869	1114	1024	723	974
PPTDRAFT_01865	putative N6-adenine-specific DNA methylase	206.05	1.0845	0.516079	0.999623	1.1153	0.38264	0.999418	361	76	218	381	138	229	322	98	183
PPTDRAFT_01866	Predicted O-methyltransferase YrrM	255.291	0.938728	0.577251	0.999623	0.989929	0.92908	0.999418	295	212	258	265	284	270	266	194	264
PPTDRAFT_01867	Predicted arabinose efflux permease, MFS family	125.656	1.15544	0.318184	0.999623	1.0951	0.528548	0.999418	152	77	118	154	141	153	121	110	124
PPTDRAFT_01868	uroporphyrinogen decarboxylase	272.089	0.994411	0.965788	0.999623	0.938462	0.626158	0.999418	251	187	320	206	264	413	187	277	339
PPTDRAFT_01869	ferrochelatase	299.961	0.92715	0.545869	0.999623	0.941412	0.62984	0.999418	317	192	414	322	228	411	283	249	340
PPTDRAFT_01870	oxygen-dependent protoporphyrinogen oxidase	427.217	0.9291	0.493465	0.999623	0.958799	0.695409	0.999418	493	255	585	440	312	646	434	296	521
PPTDRAFT_01871	poly-gamma-glutamate synthesis protein (capsule	233.691	0.901614	0.378032	0.999623	0.942615	0.6157	0.999418	275	200	231	239	229	258	250	198	224
PPTDRAFT_01872	glycerophosphoryl diester phosphodiesterase	48.2231	1.05673	0.79853	0.999623	1.13637	0.556265	0.999418	78	30	40	64	35	75	52	28	54
PPTDRAFT_01873	2-keto-4-pentenoate	277.968	1.16245	0.228057	0.999623	0.983323	0.892046	0.999418	419	136	227	362	249	354	373	211	282
PPTDRAFT_01874	TIGR00297 family protein	51.7826	1.00186	0.992574	0.999623	0.977411	0.908406	0.999418	60	35	57	71	40	62	67	35	54
PPTDRAFT_01875	transcriptional regulator, TetR family	74.9732	0.921329	0.64346	0.999623	1.09283	0.620319	0.999418	93	62	82	103	58	90	86	51	64
PPTDRAFT_01876	ATP-binding cassette, subfamily F, uup	232.597	1.06655	0.628783	0.999623	1.00118	0.992931	0.999418	311	133	231	337	170	298	316	179	201
PPTDRAFT_01877	Putative aminopeptidase FrvX	212.012	1.13742	0.327008	0.999623	1.04486	0.737045	0.999418	266	108	227	343	142	287	280	137	219
PPTDRAFT_01878	Uncharacterized integral membrane protein	101.022	0.910961	0.547223	0.999623	0.853445	0.30393	0.999418	126	62	116	117	91	100	127	87	102
PPTDRAFT_01879	oligoendopeptidase F	1146.27	1.02335	0.816155	0.999623	0.988337	0.905874	0.999418	1486	658	1270	1489	934	1453	1414	865	1118
PPTDRAFT_01880	hypothetical protein	126.326	1.09998	0.528928	0.999623	1.22213	0.187703	0.999418	159	82	136	184	100	186	135	88	108
PPTDRAFT_01881	hypothetical protein	93.7458	1.02334	0.887187	0.999623	1.11707	0.498583	0.999418	124	62	100	113	78	138	102	69	84
PPTDRAFT_01882	cold shock protein (beta-ribbon, CspA family)	17785.7	0.867804	0.137366	0.999623	0.873517	0.156512	0.999418	18672	18289	14708	14697	23678	14391	16535	16498	17810
PPTDRAFT_01883	putative efflux protein, MATE family	72.9752	1.08477	0.661178	0.999623	1.03944	0.834366	0.999418	87	60	56	101	60	91	80	57	74
PPTDRAFT_01884	tetraprenyl-beta-curcumene synthase	718.105	1.08848	0.394314	0.999623	1.02373	0.813329	0.999418	846	406	813	957	596	956	831	519	777
PPTDRAFT_01885	6-phosphofructokinase	1011.74	1.13706	0.197307	0.999623	1.08031	0.437543	0.999418	1305	504	1129	1318	929	1381	1074	717	1133
PPTDRAFT_01886	Protein of unknown function (DUF3906)	20.3048	1.20023	0.560022	0.999623	1.04702	0.881826	0.999418	23	15	14	22	23	27	15	15	31
PPTDRAFT_01887	multidrug resistance protein, MATE family	119.859	1.29224	0.102648	0.999623	1.11778	0.473917	0.999418	166	67	86	172	101	177	183	73	110
PPTDRAFT_01888	hypothetical protein	326.065	1.14471	0.208471	0.999623	1.14328	0.212326	0.999418	434	162	363	477	253	479	419	179	341
PPTDRAFT_01889	hypothetical protein	2010.68	0.891828	0.348605	0.999623	0.911535	0.448343	0.999418	1194	1989	2535	963	2950	2230	1155	1541	3017
PPTDRAFT_01890	Uncharacterized membrane-anchored protein YitT,	92.5502	0.972544	0.863326	0.999623	0.92983	0.651605	0.999418	125	59	92	104	78	116	119	76	86
PPTDRAFT_01891	ATP-dependent RNA helicase DeaD	1934.8	1.0846	0.373215	0.999623	1.06068	0.51809	0.999418	2718	915	2220	2718	1469	2698	2373	1190	2089
PPTDRAFT_01892	Uncharacterized membrane protein YesL	218.81	0.965723	0.77152	0.999623	0.974757	0.831417	0.999418	298	142	227	278	175	268	276	132	252
PPTDRAFT_01893	6S / SsrS RNA	100255	1.0861	0.452088	0.999623	0.860494	0.171355	0.999418	69242	76905	93409	75919	158705	80248	74322	128540	106186
PPTDRAFT_01894	Protein of unknown function (DUF1499)	599.284	0.9716	0.76201	0.999623	0.978137	0.816197	0.999418	764	298	815	679	456	843	699	318	816
PPTDRAFT_01895	thiol peroxidase, atypical 2-Cys peroxiredoxin	2067.54	0.963407	0.68177	0.999623	1.07918	0.40243	0.999418	2304	1139	3150	2060	1483	3660	1858	1199	2628
PPTDRAFT_01896	Membrane associated serine protease, rhomboid	198.787	1.03001	0.824095	0.999623	1.08454	0.542574	0.999418	315	81	248	269	150	277	253	118	194
PPTDRAFT_01897	LysR family transcriptional regulator,	388.82	0.964526	0.73332	0.999623	0.949912	0.627501	0.999418	532	263	368	553	358	352	510	294	359
PPTDRAFT_01898	hypothetical protein	484.854	1.07313	0.55648	0.999623	1.01405	0.907266	0.999418	702	203	568	793	327	595	660	316	466
PPTDRAFT_01899	DNA-binding transcriptional regulator, MerR	318.851	0.989035	0.921053	0.999623	0.990744	0.933351	0.999418	475	211	276	480	265	316	445	235	262
PPTDRAFT_01900	hypothetical protein	8.10791	1.03155	0.959523	NA	1.26114	0.709759	0.999418	28	2	0	31	1	1	20	0	2
PPTDRAFT_01901	ammonium transporter, Amt family	279.667	0.922183	0.567792	0.999623	1.10378	0.491651	0.999418	948	35	56	921	46	48	803	38	33
PPTDRAFT_01902	CBS domain-containing protein	213.274	0.960205	0.786792	0.999623	1.12403	0.44099	0.999418	707	34	54	631	67	41	611	30	41
PPTDRAFT_01903	DNA polymerase-3 subunit epsilon	120.277	0.842317	0.364633	0.999623	0.892858	0.550607	0.999418	429	19	12	367	18	12	371	15	16
PPTDRAFT_01904	Peroxiredoxin	11.1272	0.908477	0.827247	0.999623	2.67448	0.0476292	0.999418	27	7	8	31	9	6	21	1	0
PPTDRAFT_01905	2-isopropylmalate synthase	353.389	1.09262	0.474108	0.999623	1.28116	0.0463845	0.999418	612	202	302	690	245	426	414	183	306
PPTDRAFT_01906	DNA polymerase-4	253.902	0.954159	0.690484	0.999623	0.894681	0.343341	0.999418	270	206	249	240	246	308	286	215	272
PPTDRAFT_01907	ferredoxin	2865.66	1.0353	0.701635	0.999623	1.06596	0.480588	0.999418	3668	1532	3603	3491	2762	3577	3172	1836	3212
PPTDRAFT_01908	Uncharacterized protein conserved in bacteria	258.599	0.908469	0.444488	0.999623	0.997791	0.985998	0.999418	262	230	297	260	241	327	287	182	257
PPTDRAFT_01909	hypothetical protein	148.432	0.920407	0.589035	0.999623	1.04506	0.775507	0.999418	125	124	188	83	152	266	96	88	229
PPTDRAFT_01910	dihydroorotate oxidase A	313.504	0.956101	0.706264	0.999623	0.997166	0.981017	0.999418	432	203	336	380	246	411	391	231	285
PPTDRAFT_01911	putative GTP pyrophosphokinase	227.912	0.972402	0.834012	0.999623	0.93581	0.618516	0.999418	318	146	215	334	140	284	323	144	240
PPTDRAFT_01912	hypothetical protein	168.63	1.09797	0.518173	0.999623	0.839067	0.218427	0.999418	208	85	159	270	128	158	226	135	206
PPTDRAFT_01913	Thiol-disulfide isomerase or thioredoxin	296.993	0.951408	0.712843	0.999623	0.983825	0.904143	0.999418	443	149	359	404	247	305	421	120	395
PPTDRAFT_01914	NOL1/NOP2/sun family putative RNA methylase	71.2185	0.963084	0.836956	0.999623	1.0623	0.742612	0.999418	121	53	50	119	51	69	111	47	45
PPTDRAFT_01915	16S rRNA pseudouridine516 synthase	44.6411	0.862766	0.493678	0.999623	0.895033	0.607915	0.999418	78	27	39	72	28	38	85	27	30
PPTDRAFT_01916	diguanylate cyclase (GGDEF) domain-containing	174.797	0.988316	0.93189	0.999623	0.988043	0.930259	0.999418	218	130	166	202	155	222	183	113	224
PPTDRAFT_01917	Glycosyltransferase involved in cell wall	178.855	1.02198	0.862902	0.999623	0.942346	0.635327	0.999418	220	119	174	229	155	206	230	126	198
PPTDRAFT_01918	Uncharacterized membrane protein YkvI	8.00979	1.07464	0.879235	NA	1.19461	0.710254	0.999418	13	5	6	7	10	12	6	4	12
PPTDRAFT_01919	membrane protein DedA, SNARE-associated domain	36.7454	0.992705	0.974517	0.999623	1.153	0.539885	0.999418	62	19	39	58	37	33	52	20	29
PPTDRAFT_01920	hypothetical protein	4.52571	0.827382	0.767087	NA	1.18325	0.79922	0.999418	6	4	5	5	4	5	8	4	0
PPTDRAFT_01921	xanthine phosphoribosyltransferase	270.772	1.31155	0.0199855	0.999623	1.34471	0.0110998	0.763392	371	105	308	409	213	484	288	131	306
PPTDRAFT_01922	hypothetical protein	8271.42	0.989223	0.925525	0.999623	1.00213	0.985387	0.999418	5732	6570	10951	4819	11664	10499	5147	5780	12876
PPTDRAFT_01923	hypothetical protein	58.0964	1.1089	0.581421	0.999623	1.26167	0.220122	0.999418	81	29	71	86	47	85	74	22	64
PPTDRAFT_01924	alkylhydroperoxidase AhpD family core	112.473	1.36518	0.0489669	0.999623	1.24061	0.169306	0.999418	145	54	97	196	74	190	144	50	135
PPTDRAFT_01925	hypothetical protein	88.1341	0.878446	0.440053	0.999623	0.863635	0.381539	0.999418	139	52	90	99	60	110	141	56	85
PPTDRAFT_01926	tRNA_Leu_CAG	319.462	1.41216	0.286942	0.999623	0.716984	0.302702	0.999418	342	157	149	363	237	358	440	550	223
PPTDRAFT_01927	peptide-methionine (S)-S-oxide reductase	243.76	1.06858	0.588537	0.999623	1.1716	0.198251	0.999418	414	128	225	405	164	328	321	116	243
PPTDRAFT_01928	hypothetical protein	14.7365	1.35287	0.423631	0.999623	1.29866	0.487014	0.999418	28	4	12	19	17	21	15	5	23
PPTDRAFT_01929	N-acetylmuramoyl-L-alanine amidase	1.73742	0.425164	0.414364	NA	2.59653	0.439641	0.999418	1	4	3	0	4	1	0	0	1
PPTDRAFT_01930	YqzE-like protein	13.3927	0.760485	0.478082	0.999623	1.10785	0.797847	0.999418	14	16	11	6	23	12	3	14	14
PPTDRAFT_01931	hypothetical protein	9.51839	0.69474	0.445283	0.999623	0.736094	0.522443	0.999418	12	2	23	4	8	11	13	2	18
PPTDRAFT_01932	protein YqhG of unknown function	5.62826	1.01924	0.97383	NA	1.03133	0.957704	0.999418	2	9	4	6	9	3	6	4	4
PPTDRAFT_01933	Superfamily II DNA/RNA helicases, SNF2 family	14.9987	1.23423	0.536794	0.999623	1.50247	0.242155	0.999418	16	10	17	17	21	22	16	10	9
PPTDRAFT_01934	Helix-turn-helix domain-containing protein	19.0299	0.59589	0.110038	0.999623	1.16434	0.656894	0.999418	42	21	18	26	16	12	12	9	18
PPTDRAFT_01935	3-oxoacyl-[acyl-carrier-protein] synthase II	119.043	1.15278	0.353486	0.999623	1.00636	0.966606	0.999418	264	41	65	245	67	105	252	52	85
PPTDRAFT_01936	Ribosomal protein S18 acetylase RimI	41.0175	0.810138	0.336334	0.999623	0.90708	0.659043	0.999418	44	37	50	41	38	42	38	29	51
PPTDRAFT_01937	Predicted DNA-binding transcriptional regulator	36.968	0.99718	0.990294	0.999623	0.94385	0.802407	0.999418	56	22	33	43	28	51	46	25	43
PPTDRAFT_01938	Predicted transcriptional regulator YdeE,	20.6875	0.844552	0.582136	0.999623	1.11553	0.728026	0.999418	41	13	20	22	13	34	21	11	22
PPTDRAFT_01939	Predicted arabinose efflux permease, MFS family	3.79108	1.47214	0.557513	NA	2.08205	0.288051	0.999418	5	3	2	5	7	5	1	3	3
PPTDRAFT_01940	transcriptional regulator, TetR family	10.5993	1.0658	0.875908	0.999623	0.970716	0.941361	0.999418	17	6	8	11	13	11	16	7	10
PPTDRAFT_01941	hypothetical protein	23.2246	0.685741	0.220875	0.999623	0.722985	0.294335	0.999418	12	24	41	16	17	26	25	19	25
PPTDRAFT_01942	O-acetyl-ADP-ribose deacetylase (regulator of	27.2121	0.766335	0.324766	0.999623	1.06199	0.828489	0.999418	31	24	40	37	20	27	30	19	20
PPTDRAFT_01943	ADP-ribose pyrophosphatase	43.8076	0.746196	0.187328	0.999623	0.854761	0.483949	0.999418	72	30	49	33	36	57	46	29	55
PPTDRAFT_01944	aminotransferase	24.3043	1.11869	0.685317	0.999623	1.57183	0.114424	0.999418	47	12	23	38	29	27	33	11	13
PPTDRAFT_01945	Regulation of enolase protein 1 , concanavalin	108.982	1.02905	0.853296	0.999623	0.935932	0.666651	0.999418	181	41	117	151	86	122	164	65	119
PPTDRAFT_01946	Uncharacterized membrane protein	67.6567	1.095	0.615081	0.999623	1.23255	0.25104	0.999418	119	28	71	115	45	91	106	20	69
PPTDRAFT_01947	Predicted transcriptional regulator	7.91271	0.801238	0.663143	NA	2.35926	0.12953	0.999418	10	13	7	5	7	18	7	1	3
PPTDRAFT_01948	multiple sugar transport system	26.1975	0.833736	0.493544	0.999623	1.22675	0.458303	0.999418	24	31	32	21	30	34	18	15	27
PPTDRAFT_01949	multiple sugar transport system permease protein	5.72299	1.1484	0.806659	NA	1.41921	0.544399	0.999418	6	6	4	11	2	10	7	3	4
PPTDRAFT_01950	carbohydrate ABC transporter membrane protein 2,	6.24604	0.51571	0.203639	NA	1.18041	0.768911	0.999418	7	9	11	7	4	5	4	3	5
PPTDRAFT_01951	arabinan endo-1,5-alpha-L-arabinosidase	7.74595	1.08708	0.867222	NA	1.01512	0.975863	0.999418	6	5	10	2	13	13	8	4	10
PPTDRAFT_01952	Beta-xylosidase, GH43 family	26.2979	1.20648	0.485035	0.999623	1.06579	0.810338	0.999418	21	14	36	23	31	41	28	17	33
PPTDRAFT_01953	Methylase involved in ubiquinone/menaquinone	418.711	1.10199	0.367625	0.999623	0.990264	0.927371	0.999418	424	264	459	447	363	637	406	324	536
PPTDRAFT_01954	GrpB domain, predicted nucleotidyltransferase,	30.2467	1.00231	0.992528	0.999623	1.0351	0.889177	0.999418	31	24	33	28	37	36	33	22	30
PPTDRAFT_01955	hypothetical protein	30.1978	1.0998	0.701742	0.999623	1.38748	0.197333	0.999418	41	16	39	38	38	38	31	16	27
PPTDRAFT_01956	PhnB protein	455.685	0.942165	0.609555	0.999623	0.939465	0.592217	0.999418	574	213	672	501	384	549	546	236	647
PPTDRAFT_01957	DNA-binding transcriptional regulator, MarR	227.564	0.922016	0.521467	0.999623	0.846425	0.186185	0.999418	217	173	257	175	279	233	211	191	305
PPTDRAFT_01958	MFS transporter, DHA1 family, tetracycline	32.6789	0.733045	0.200146	0.999623	1.20673	0.458001	0.999418	43	36	41	35	25	42	29	18	27
PPTDRAFT_01959	ribonucleoside-diphosphate reductase beta chain	527.779	1.06971	0.508369	0.999623	1.08791	0.408269	0.999418	904	276	458	793	435	625	749	293	500
PPTDRAFT_01960	ribonucleoside-diphosphate reductase class Ib	1073.52	1.09524	0.316759	0.999623	1.06182	0.508628	0.999418	1785	434	1093	1795	709	1339	1661	544	1035
PPTDRAFT_01961	protein involved in ribonucleotide reduction	375.214	0.98492	0.885066	0.999623	1.02711	0.799359	0.999418	579	227	356	574	302	390	576	209	336
PPTDRAFT_01962	Protein of unknown function (DUF2500)	23.1152	0.787953	0.408628	0.999623	0.91961	0.774291	0.999418	22	26	25	24	23	20	29	18	17
PPTDRAFT_01963	Protein N-acetyltransferase, RimJ/RimL family	19.2676	1.25548	0.482168	0.999623	1.15802	0.647615	0.999418	33	8	15	34	22	16	28	7	23
PPTDRAFT_01964	Predicted arabinose efflux permease, MFS family	72.1446	1.13787	0.473524	0.999623	1.17035	0.383387	0.999418	108	45	58	123	52	93	102	44	57
PPTDRAFT_01965	putative aldouronate transport system	11.9678	0.746907	0.475414	0.999623	1.17637	0.702358	0.999418	19	11	11	6	13	20	5	7	17
PPTDRAFT_01966	transcriptional regulator, LacI family	90.6518	1.03216	0.849557	0.999623	1.02076	0.901906	0.999418	110	68	82	87	101	118	92	60	113
PPTDRAFT_01967	beta-mannosidase	40.2797	0.797475	0.323463	0.999623	1.32958	0.233929	0.999418	39	48	54	27	49	57	33	21	30
PPTDRAFT_01968	Uncharacterized membrane protein	65.9119	1.01895	0.917957	0.999623	0.960186	0.822726	0.999418	76	51	59	79	60	76	73	61	61
PPTDRAFT_01969	conserved hypothetical protein	18.1583	0.838647	0.59625	0.999623	0.956978	0.89575	0.999418	32	15	13	21	11	25	24	8	22
PPTDRAFT_01970	putative membrane protein	66.0291	1.11276	0.563727	0.999623	0.986353	0.94021	0.999418	94	47	42	78	72	72	90	52	59
PPTDRAFT_01971	Glycosyltransferase involved in cell wall	11.01	0.995349	0.991769	0.999623	1.14089	0.773345	0.999418	0	12	23	4	13	17	3	7	17
PPTDRAFT_01972	Uncharacterized membrane protein YgaE,	198.2	1.01752	0.893963	0.999623	0.994144	0.963978	0.999418	363	105	150	360	134	187	298	126	166
PPTDRAFT_01973	DNA helicase-2 / ATP-dependent DNA helicase PcrA	52.471	0.871385	0.496442	0.999623	0.888409	0.559269	0.999418	73	32	60	58	56	45	75	41	44
PPTDRAFT_01974	Adenine deaminase (EC 3.5.4.2)	93.3607	1.06038	0.714762	0.999623	0.948	0.736895	0.999418	144	49	77	144	88	80	138	77	74
PPTDRAFT_01975	cAMP-binding domain of CRP or a regulatory	9.24129	1.05411	0.907816	0.999623	0.999427	0.99899	0.999504	12	6	7	6	19	7	8	7	11
PPTDRAFT_01976	Darcynin, protein of unknown function	266.325	0.845822	0.223326	0.999623	0.709334	0.0119069	0.789298	89	256	337	81	318	282	72	343	470
PPTDRAFT_01977	Copper amine oxidase N-terminal	349.012	0.964665	0.745865	0.999623	0.887977	0.282636	0.999418	510	249	264	426	386	279	496	268	322
PPTDRAFT_01978	carbohydrate ABC transporter substrate-binding	547.19	1.00281	0.977219	0.999623	1.09775	0.343336	0.999418	902	293	567	792	465	631	711	290	555
PPTDRAFT_01979	methyl-accepting chemotaxis sensory transducer	900.576	0.971446	0.758239	0.999623	1.102	0.303325	0.999418	1498	502	955	1247	837	969	1176	508	829
PPTDRAFT_01980	MFS transporter, OHS family, lactose permease	5.40365	0.612289	0.414141	NA	0.590228	0.378562	0.999418	3	4	11	2	7	3	4	4	10
PPTDRAFT_01981	branched-chain amino acid:cation transporter,	484.497	0.943051	0.58168	0.999623	0.985439	0.890496	0.999418	753	315	456	605	495	466	574	335	495
PPTDRAFT_01982	AraC-type DNA-binding protein	23.3631	0.839131	0.55255	0.999623	1.01441	0.961931	0.999418	32	17	28	29	11	37	36	8	25
PPTDRAFT_01983	alpha-D-xyloside xylohydrolase	11.6363	0.865437	0.725242	0.999623	1.00439	0.99161	0.999418	10	13	13	6	15	16	16	6	9
PPTDRAFT_01984	CubicO group peptidase, beta-lactamase class C	126.543	0.870688	0.350506	0.999623	1.10988	0.488493	0.999418	182	99	142	142	100	178	141	64	133
PPTDRAFT_01985	methyl-accepting chemotaxis protein	314.034	1.03177	0.770534	0.999623	0.936203	0.536704	0.999418	328	230	313	326	319	379	335	264	356
PPTDRAFT_01986	MFS transporter, ACDE family, multidrug	57.6142	1.4151	0.0940026	0.999623	1.37351	0.124584	0.999418	73	21	65	84	46	113	75	34	44
PPTDRAFT_01987	Predicted arabinose efflux permease, MFS family	25.1773	0.813806	0.469068	0.999623	1.24166	0.463156	0.999418	42	15	35	54	13	22	30	12	18
PPTDRAFT_01988	DNA-binding transcriptional regulator, MarR	16.0559	0.651017	0.210671	0.999623	1.00192	0.995699	0.999418	26	18	16	22	10	14	23	6	13
PPTDRAFT_01989	transaldolase (EC 2.2.1.2)	682.177	1.12878	0.26749	0.999623	1.17169	0.147072	0.999418	1280	289	572	1261	413	873	1113	327	519
PPTDRAFT_01990	CBS-domain-containing membrane protein	20.7003	0.916445	0.782434	0.999623	0.921932	0.797018	0.999418	23	7	36	12	22	32	16	17	28
PPTDRAFT_01991	TraX protein	18.3577	1.15925	0.637802	0.999623	1.485	0.219546	0.999418	18	15	21	28	19	24	11	13	18
PPTDRAFT_01992	biofilm PGA synthesis lipoprotein PgaB	599.346	1.018	0.852731	0.999623	1.06885	0.488979	0.999418	764	370	688	795	504	775	681	386	638
PPTDRAFT_01993	amino acid adenylation domain-containing	1285.13	1.04943	0.630361	0.999623	1.05252	0.609599	0.999418	1641	631	1661	1701	951	1876	1518	823	1359
PPTDRAFT_01994	methyl-accepting chemotaxis protein	2079.99	0.950878	0.550527	0.999623	1.00192	0.981887	0.999418	2789	1252	2496	2336	1915	2564	2332	1375	2329
PPTDRAFT_01995	Acetyltransferases	69.4193	1.01991	0.915467	0.999623	1.00067	0.997127	0.999418	98	34	81	80	75	75	97	38	78
PPTDRAFT_01996	ribose-5-phosphate isomerase	58.5464	0.966352	0.854231	0.999623	0.981575	0.920546	0.999418	75	33	73	69	53	70	70	41	62
PPTDRAFT_01997	Glycopeptide antibiotics resistance protein	25.8935	1.15626	0.587345	0.999623	1.36438	0.253186	0.999418	29	21	25	36	27	36	32	15	18
PPTDRAFT_01998	MarR family transcriptional regulator, 2-MHQ and	577.155	0.802956	0.0364193	0.999623	0.784813	0.0207995	0.999418	612	574	534	534	599	462	581	555	620
PPTDRAFT_01999	methylmalonyl-CoA mutase C-terminal	237.403	0.962071	0.741529	0.999623	1.08246	0.501563	0.999418	346	123	306	323	167	326	318	119	240
PPTDRAFT_02000	Signal transduction histidine kinase	153.827	1.03148	0.81931	0.999623	1.07011	0.618136	0.999418	192	105	160	203	131	198	166	115	151
PPTDRAFT_02001	Predicted arabinose efflux permease, MFS family	128.676	1.10658	0.497807	0.999623	1.17099	0.292075	0.999418	166	63	163	189	129	147	144	70	146
PPTDRAFT_02002	hypothetical protein	53.4369	0.875197	0.527024	0.999623	0.785677	0.248406	0.999418	77	41	41	78	40	41	83	31	65
PPTDRAFT_02003	N-acetylglutamate synthase and related	49.2846	0.980195	0.9255	0.999623	1.00259	0.990351	0.999418	58	32	58	78	33	56	65	22	64
PPTDRAFT_02004	Lysophospholipase L1	330.771	0.950346	0.671233	0.999623	0.982601	0.883809	0.999418	298	178	551	268	287	498	250	173	593
PPTDRAFT_02005	Tetratricopeptide repeat-containing protein	134.245	1.02311	0.883701	0.999623	1.08473	0.60355	0.999418	190	77	149	160	152	144	177	64	152
PPTDRAFT_02006	hypothetical protein	5.67728	0.931355	0.899065	NA	1.29296	0.657305	0.999418	10	2	7	7	9	4	3	6	4
PPTDRAFT_02007	hypothetical protein	47.3651	1.04907	0.839329	0.999623	0.912111	0.694109	0.999418	65	28	40	60	41	54	40	30	84
PPTDRAFT_02008	Protein N-acetyltransferase, RimJ/RimL family	55.9074	0.734173	0.119357	0.999623	0.905703	0.622874	0.999418	81	47	66	61	38	64	62	28	72
PPTDRAFT_02009	Cell wall-associated hydrolases	3.98899	1.33426	0.699914	NA	0.674552	0.576443	0.999418	3	4	1	1	8	4	8	1	6
[truncated: 3,537 more rows]
